# Supplementary material for: Precision digital mapping of endogenous and induced genomic DNA breaks by INDUCE-seq
Source: Nat Commun. 2022 Jul 9;13:3989. doi: 10.1038/s41467-022-31702-9 (PMC9271039; doi:10.1038/s41467-022-31702-9)
Supplement: Supplementary file 4 — Source Data [file 41467_2022_31702_MOESM4_ESM.xlsx]

## Sheet: Figure 2B
Site Rank (x axis)	Total Breaks per Site	Cumulative Breaks	Cumulative Break Frequency	Site Discovery Frequency
1	2232	2232	1.52765e-05	1.27779e-06
2	2045	4277	2.92732e-05	2.55558e-06
3	1984	6261	4.28523e-05	3.83337e-06
4	1902	8163	5.58703e-05	5.11115e-06
5	1840	10003	6.84638e-05	6.38894e-06
6	1746	11749	8.0414e-05	7.66673e-06
7	1738	13487	9.23095e-05	8.94452e-06
8	1731	15218	0.000104157	1.02223e-05
9	1718	16936	0.000115916	1.15001e-05
10	1696	18632	0.000127524	1.27779e-05
11	1674	20306	0.000138981	1.40557e-05
12	1640	21946	0.000150206	1.53335e-05
13	1631	23577	0.000161369	1.66113e-05
14	1617	25194	0.000172436	1.7889e-05
15	1616	26810	0.000183496	1.91668e-05
16	1609	28419	0.000194509	2.04446e-05
17	1608	30027	0.000205515	2.17224e-05
18	1564	31591	0.000216219	2.30002e-05
19	1558	33149	0.000226883	2.4278e-05
20	1548	34697	0.000237478	2.55558e-05
21	1545	36242	0.000248052	2.68336e-05
22	1536	37778	0.000258565	2.81114e-05
23	1533	39311	0.000269057	2.93891e-05
24	1506	40817	0.000279365	3.06669e-05
25	1460	42277	0.000289358	3.19447e-05
26	1439	43716	0.000299207	3.32225e-05
27	1437	45153	0.000309042	3.45003e-05
28	1436	46589	0.00031887	3.57781e-05
29	1435	48024	0.000328692	3.70559e-05
30	1431	49455	0.000338486	3.83337e-05
31	1427	50882	0.000348253	3.96115e-05
32	1407	52289	0.000357883	4.08892e-05
33	1405	53694	0.000367499	4.2167e-05
34	1397	55091	0.000377061	4.34448e-05
35	1395	56486	0.000386609	4.47226e-05
36	1393	57879	0.000396143	4.60004e-05
37	1391	59270	0.000405663	4.72782e-05
38	1387	60657	0.000415156	4.8556e-05
39	1380	62037	0.000424602	4.98338e-05
40	1379	63416	0.00043404	5.11115e-05
41	1374	64790	0.000443444	5.23893e-05
42	1370	66160	0.000452821	5.36671e-05
43	1365	67525	0.000462163	5.49449e-05
44	1358	68883	0.000471458	5.62227e-05
45	1348	70231	0.000480684	5.75005e-05
46	1341	71572	0.000489862	5.87783e-05
47	1340	72912	0.000499034	6.00561e-05
48	1334	74246	0.000508164	6.13339e-05
49	1332	75578	0.000517281	6.26116e-05
50	1331	76909	0.000526391	6.38894e-05
51	1326	78235	0.000535466	6.51672e-05
52	1322	79557	0.000544514	6.6445e-05
53	1320	80877	0.000553549	6.77228e-05
54	1304	82181	0.000562474	6.90006e-05
55	1303	83484	0.000571392	7.02784e-05
56	1300	84784	0.00058029	7.15562e-05
57	1296	86080	0.00058916	7.2834e-05
58	1279	87359	0.000597914	7.41117e-05
59	1275	88634	0.00060664	7.53895e-05
60	1272	89906	0.000615346	7.66673e-05
61	1259	91165	0.000623963	7.79451e-05
62	1259	92424	0.00063258	7.92229e-05
63	1258	93682	0.00064119	8.05007e-05
64	1250	94932	0.000649746	8.17785e-05
65	1246	96178	0.000658274	8.30563e-05
66	1241	97419	0.000666768	8.43341e-05
67	1241	98660	0.000675262	8.56118e-05
68	1240	99900	0.000683748	8.68896e-05
69	1240	101140	0.000692235	8.81674e-05
70	1239	102379	0.000700716	8.94452e-05
71	1230	103609	0.000709134	9.0723e-05
72	1229	104838	0.000717546	9.20008e-05
73	1229	106067	0.000725957	9.32786e-05
74	1228	107295	0.000734362	9.45564e-05
75	1226	108521	0.000742753	9.58342e-05
76	1223	109744	0.000751124	9.71119e-05
77	1221	110965	0.000759481	9.83897e-05
78	1220	112185	0.000767831	9.96675e-05
79	1219	113404	0.000776174	0.000100945
80	1219	114623	0.000784518	0.000102223
81	1218	115841	0.000792854	0.000103501
82	1216	117057	0.000801177	0.000104779
83	1215	118272	0.000809492	0.000106056
84	1214	119486	0.000817802	0.000107334
85	1212	120698	0.000826097	0.000108612
86	1200	121898	0.00083431	0.00010989
87	1200	123098	0.000842523	0.000111168
88	1187	124285	0.000850647	0.000112445
89	1187	125472	0.000858772	0.000113723
90	1186	126658	0.000866889	0.000115001
91	1183	127841	0.000874986	0.000116279
92	1181	129022	0.000883069	0.000117557
93	1176	130198	0.000891118	0.000118834
94	1176	131374	0.000899167	0.000120112
95	1174	132548	0.000907202	0.00012139
96	1172	133720	0.000915224	0.000122668
97	1167	134887	0.000923211	0.000123946
98	1165	136052	0.000931185	0.000125223
99	1163	137215	0.000939145	0.000126501
100	1163	138378	0.000947105	0.000127779
101	1160	139538	0.000955044	0.000129057
102	1159	140697	0.000962977	0.000130334
103	1158	141855	0.000970902	0.000131612
104	1157	143012	0.000978821	0.00013289
105	1155	144167	0.000986726	0.000134168
106	1155	145322	0.000994632	0.000135446
107	1152	146474	0.00100252	0.000136723
108	1150	147624	0.00101039	0.000138001
109	1150	148774	0.00101826	0.000139279
110	1146	149920	0.0010261	0.000140557
111	1146	151066	0.00103395	0.000141835
112	1146	152212	0.00104179	0.000143112
113	1144	153356	0.00104962	0.00014439
114	1143	154499	0.00105744	0.000145668
115	1143	155642	0.00106527	0.000146946
116	1141	156783	0.00107307	0.000148223
117	1141	157924	0.00108088	0.000149501
118	1141	159065	0.00108869	0.000150779
119	1135	160200	0.00109646	0.000152057
120	1135	161335	0.00110423	0.000153335
121	1134	162469	0.00111199	0.000154612
122	1130	163599	0.00111973	0.00015589
123	1128	164727	0.00112745	0.000157168
124	1128	165855	0.00113517	0.000158446
125	1127	166982	0.00114288	0.000159724
126	1126	168108	0.00115059	0.000161001
127	1125	169233	0.00115829	0.000162279
128	1125	170358	0.00116599	0.000163557
129	1124	171482	0.00117368	0.000164835
130	1123	172605	0.00118137	0.000166113
131	1123	173728	0.00118905	0.00016739
132	1122	174850	0.00119673	0.000168668
133	1121	175971	0.0012044	0.000169946
134	1120	177091	0.00121207	0.000171224
135	1119	178210	0.00121973	0.000172501
136	1119	179329	0.00122739	0.000173779
137	1116	180445	0.00123502	0.000175057
138	1115	181560	0.00124266	0.000176335
139	1114	182674	0.00125028	0.000177613
140	1114	183788	0.00125791	0.00017889
141	1113	184901	0.00126552	0.000180168
142	1107	186008	0.0012731	0.000181446
143	1105	187113	0.00128066	0.000182724
144	1104	188217	0.00128822	0.000184002
145	1103	189320	0.00129577	0.000185279
146	1102	190422	0.00130331	0.000186557
147	1101	191523	0.00131085	0.000187835
148	1098	192621	0.00131836	0.000189113
149	1095	193716	0.00132586	0.000190391
150	1095	194811	0.00133335	0.000191668
151	1095	195906	0.00134085	0.000192946
152	1094	197000	0.00134833	0.000194224
153	1091	198091	0.0013558	0.000195502
154	1090	199181	0.00136326	0.000196779
155	1089	200270	0.00137071	0.000198057
156	1088	201358	0.00137816	0.000199335
157	1088	202446	0.00138561	0.000200613
158	1087	203533	0.00139305	0.000201891
159	1085	204618	0.00140047	0.000203168
160	1084	205702	0.00140789	0.000204446
161	1083	206785	0.0014153	0.000205724
162	1083	207868	0.00142272	0.000207002
163	1082	208950	0.00143012	0.00020828
164	1080	210030	0.00143751	0.000209557
165	1080	211110	0.00144491	0.000210835
166	1079	212189	0.00145229	0.000212113
167	1079	213268	0.00145968	0.000213391
168	1078	214346	0.00146705	0.000214669
169	1078	215424	0.00147443	0.000215946
170	1078	216502	0.00148181	0.000217224
171	1075	217577	0.00148917	0.000218502
172	1074	218651	0.00149652	0.00021978
173	1071	219722	0.00150385	0.000221057
174	1071	220793	0.00151118	0.000222335
175	1071	221864	0.00151851	0.000223613
176	1068	222932	0.00152582	0.000224891
177	1064	223996	0.0015331	0.000226169
178	1063	225059	0.00154038	0.000227446
179	1063	226122	0.00154765	0.000228724
180	1061	227183	0.00155492	0.000230002
181	1060	228243	0.00156217	0.00023128
182	1060	229303	0.00156943	0.000232558
183	1058	230361	0.00157667	0.000233835
184	1057	231418	0.0015839	0.000235113
185	1056	232474	0.00159113	0.000236391
186	1055	233529	0.00159835	0.000237669
187	1055	234584	0.00160557	0.000238946
188	1055	235639	0.00161279	0.000240224
189	1055	236694	0.00162001	0.000241502
190	1054	237748	0.00162723	0.00024278
191	1053	238801	0.00163443	0.000244058
192	1053	239854	0.00164164	0.000245335
193	1052	240906	0.00164884	0.000246613
194	1051	241957	0.00165603	0.000247891
195	1049	243006	0.00166321	0.000249169
196	1048	244054	0.00167039	0.000250447
197	1047	245101	0.00167755	0.000251724
198	1045	246146	0.0016847	0.000253002
199	1043	247189	0.00169184	0.00025428
200	1043	248232	0.00169898	0.000255558
201	1042	249274	0.00170611	0.000256836
202	1041	250315	0.00171324	0.000258113
203	1040	251355	0.00172036	0.000259391
204	1039	252394	0.00172747	0.000260669
205	1038	253432	0.00173457	0.000261947
206	1038	254470	0.00174168	0.000263224
207	1037	255507	0.00174877	0.000264502
208	1036	256543	0.00175586	0.00026578
209	1035	257578	0.00176295	0.000267058
210	1035	258613	0.00177003	0.000268336
211	1035	259648	0.00177712	0.000269613
212	1033	260681	0.00178419	0.000270891
213	1033	261714	0.00179126	0.000272169
214	1032	262746	0.00179832	0.000273447
215	1031	263777	0.00180538	0.000274725
216	1031	264808	0.00181243	0.000276002
217	1031	265839	0.00181949	0.00027728
218	1029	266868	0.00182653	0.000278558
219	1029	267897	0.00183358	0.000279836
220	1029	268926	0.00184062	0.000281114
221	1028	269954	0.00184765	0.000282391
222	1028	270982	0.00185469	0.000283669
223	1027	272009	0.00186172	0.000284947
224	1025	273034	0.00186873	0.000286225
225	1024	274058	0.00187574	0.000287502
226	1023	275081	0.00188274	0.00028878
227	1023	276104	0.00188975	0.000290058
228	1022	277126	0.00189674	0.000291336
229	1019	278145	0.00190372	0.000292614
230	1019	279164	0.00191069	0.000293891
231	1019	280183	0.00191766	0.000295169
232	1018	281201	0.00192463	0.000296447
233	1018	282219	0.0019316	0.000297725
234	1017	283236	0.00193856	0.000299003
235	1016	284252	0.00194551	0.00030028
236	1016	285268	0.00195247	0.000301558
237	1015	286283	0.00195942	0.000302836
238	1015	287298	0.00196636	0.000304114
239	1015	288313	0.00197331	0.000305392
240	1015	289328	0.00198026	0.000306669
241	1014	290342	0.0019872	0.000307947
242	1014	291356	0.00199414	0.000309225
243	1014	292370	0.00200108	0.000310503
244	1014	293384	0.00200802	0.00031178
245	1013	294397	0.00201495	0.000313058
246	1013	295410	0.00202188	0.000314336
247	1012	296422	0.00202881	0.000315614
248	1012	297434	0.00203574	0.000316892
249	1012	298446	0.00204266	0.000318169
250	1011	299457	0.00204958	0.000319447
251	1010	300467	0.0020565	0.000320725
252	1009	301476	0.0020634	0.000322003
253	1008	302484	0.0020703	0.000323281
254	1007	303491	0.00207719	0.000324558
255	1006	304497	0.00208408	0.000325836
256	1006	305503	0.00209096	0.000327114
257	1005	306508	0.00209784	0.000328392
258	1005	307513	0.00210472	0.000329669
259	1005	308518	0.0021116	0.000330947
260	1004	309522	0.00211847	0.000332225
261	1004	310526	0.00212534	0.000333503
262	1003	311529	0.00213221	0.000334781
263	1002	312531	0.00213907	0.000336058
264	1002	313533	0.00214592	0.000337336
265	1000	314533	0.00215277	0.000338614
266	1000	315533	0.00215961	0.000339892
267	1000	316533	0.00216646	0.00034117
268	1000	317533	0.0021733	0.000342447
269	1000	318533	0.00218014	0.000343725
270	999	319532	0.00218698	0.000345003
271	999	320531	0.00219382	0.000346281
272	999	321530	0.00220066	0.000347559
273	999	322529	0.00220749	0.000348836
274	998	323527	0.00221433	0.000350114
275	997	324524	0.00222115	0.000351392
276	997	325521	0.00222797	0.00035267
277	996	326517	0.00223479	0.000353947
278	996	327513	0.00224161	0.000355225
279	995	328508	0.00224842	0.000356503
280	995	329503	0.00225523	0.000357781
281	995	330498	0.00226204	0.000359059
282	995	331493	0.00226885	0.000360336
283	993	332486	0.00227564	0.000361614
284	993	333479	0.00228244	0.000362892
285	991	334470	0.00228922	0.00036417
286	991	335461	0.00229601	0.000365448
287	990	336451	0.00230278	0.000366725
288	990	337441	0.00230956	0.000368003
289	990	338431	0.00231633	0.000369281
290	989	339420	0.0023231	0.000370559
291	989	340409	0.00232987	0.000371837
292	989	341398	0.00233664	0.000373114
293	988	342386	0.0023434	0.000374392
294	987	343373	0.00235016	0.00037567
295	987	344360	0.00235691	0.000376948
296	987	345347	0.00236367	0.000378225
297	986	346333	0.00237042	0.000379503
298	985	347318	0.00237716	0.000380781
299	985	348303	0.0023839	0.000382059
300	984	349287	0.00239064	0.000383337
301	984	350271	0.00239737	0.000384614
302	983	351254	0.0024041	0.000385892
303	983	352237	0.00241083	0.00038717
304	982	353219	0.00241755	0.000388448
305	981	354200	0.00242426	0.000389726
306	980	355180	0.00243097	0.000391003
307	980	356160	0.00243768	0.000392281
308	979	357139	0.00244438	0.000393559
309	978	358117	0.00245107	0.000394837
310	978	359095	0.00245776	0.000396115
311	978	360073	0.00246446	0.000397392
312	978	361051	0.00247115	0.00039867
313	977	362028	0.00247784	0.000399948
314	976	363004	0.00248452	0.000401226
315	976	363980	0.0024912	0.000402503
316	975	364955	0.00249787	0.000403781
317	974	365929	0.00250454	0.000405059
318	974	366903	0.0025112	0.000406337
319	974	367877	0.00251787	0.000407615
320	974	368851	0.00252454	0.000408892
321	972	369823	0.00253119	0.00041017
322	971	370794	0.00253784	0.000411448
323	971	371765	0.00254448	0.000412726
324	971	372736	0.00255113	0.000414004
325	970	373706	0.00255777	0.000415281
326	969	374675	0.0025644	0.000416559
327	967	375642	0.00257102	0.000417837
328	967	376609	0.00257764	0.000419115
329	967	377576	0.00258425	0.000420392
330	967	378543	0.00259087	0.00042167
331	967	379510	0.00259749	0.000422948
332	966	380476	0.0026041	0.000424226
333	966	381442	0.00261071	0.000425504
334	966	382408	0.00261733	0.000426781
335	965	383373	0.00262393	0.000428059
336	965	384338	0.00263054	0.000429337
337	964	385302	0.00263713	0.000430615
338	963	386265	0.00264372	0.000431893
339	963	387228	0.00265032	0.00043317
340	963	388191	0.00265691	0.000434448
341	962	389153	0.00266349	0.000435726
342	962	390115	0.00267008	0.000437004
343	961	391076	0.00267665	0.000438282
344	960	392036	0.00268322	0.000439559
345	960	392996	0.00268979	0.000440837
346	960	393956	0.00269636	0.000442115
347	960	394916	0.00270294	0.000443393
348	959	395875	0.0027095	0.00044467
349	959	396834	0.00271606	0.000445948
350	959	397793	0.00272263	0.000447226
351	959	398752	0.00272919	0.000448504
352	959	399711	0.00273575	0.000449782
353	958	400669	0.00274231	0.000451059
354	958	401627	0.00274887	0.000452337
355	957	402584	0.00275542	0.000453615
356	957	403541	0.00276197	0.000454893
357	956	404497	0.00276851	0.000456171
358	955	405452	0.00277505	0.000457448
359	955	406407	0.00278158	0.000458726
360	955	407362	0.00278812	0.000460004
361	954	408316	0.00279465	0.000461282
362	953	409269	0.00280117	0.00046256
363	953	410222	0.00280769	0.000463837
364	953	411175	0.00281422	0.000465115
365	953	412128	0.00282074	0.000466393
366	952	413080	0.00282726	0.000467671
367	952	414032	0.00283377	0.000468948
368	951	414983	0.00284028	0.000470226
369	951	415934	0.00284679	0.000471504
370	950	416884	0.00285329	0.000472782
371	950	417834	0.00285979	0.00047406
372	949	418783	0.00286629	0.000475337
373	948	419731	0.00287278	0.000476615
374	948	420679	0.00287927	0.000477893
375	947	421626	0.00288575	0.000479171
376	946	422572	0.00289222	0.000480449
377	946	423518	0.0028987	0.000481726
378	944	424462	0.00290516	0.000483004
379	944	425406	0.00291162	0.000484282
380	944	426350	0.00291808	0.00048556
381	943	427293	0.00292453	0.000486837
382	943	428236	0.00293099	0.000488115
383	943	429179	0.00293744	0.000489393
384	941	430120	0.00294388	0.000490671
385	941	431061	0.00295032	0.000491949
386	941	432002	0.00295676	0.000493226
387	940	432942	0.0029632	0.000494504
388	939	433881	0.00296962	0.000495782
389	938	434819	0.00297604	0.00049706
390	938	435757	0.00298246	0.000498338
391	937	436694	0.00298888	0.000499615
392	937	437631	0.00299529	0.000500893
393	936	438567	0.0030017	0.000502171
394	934	439501	0.00300809	0.000503449
395	934	440435	0.00301448	0.000504727
396	934	441369	0.00302087	0.000506004
397	934	442303	0.00302727	0.000507282
398	933	443236	0.00303365	0.00050856
399	932	444168	0.00304003	0.000509838
400	932	445100	0.00304641	0.000511115
401	931	446031	0.00305278	0.000512393
402	931	446962	0.00305916	0.000513671
403	930	447892	0.00306552	0.000514949
404	930	448822	0.00307189	0.000516227
405	930	449752	0.00307825	0.000517504
406	930	450682	0.00308462	0.000518782
407	929	451611	0.00309097	0.00052006
408	929	452540	0.00309733	0.000521338
409	928	453468	0.00310368	0.000522616
410	928	454396	0.00311004	0.000523893
411	927	455323	0.00311638	0.000525171
412	927	456250	0.00312273	0.000526449
413	927	457177	0.00312907	0.000527727
414	927	458104	0.00313541	0.000529005
415	927	459031	0.00314176	0.000530282
416	926	459957	0.0031481	0.00053156
417	926	460883	0.00315443	0.000532838
418	923	461806	0.00316075	0.000534116
419	923	462729	0.00316707	0.000535393
420	922	463651	0.00317338	0.000536671
421	922	464573	0.00317969	0.000537949
422	922	465495	0.003186	0.000539227
423	922	466417	0.00319231	0.000540505
424	922	467339	0.00319862	0.000541782
425	922	468261	0.00320493	0.00054306
426	921	469182	0.00321124	0.000544338
427	920	470102	0.00321753	0.000545616
428	920	471022	0.00322383	0.000546894
429	919	471941	0.00323012	0.000548171
430	918	472859	0.0032364	0.000549449
431	918	473777	0.00324269	0.000550727
432	917	474694	0.00324896	0.000552005
433	917	475611	0.00325524	0.000553283
434	917	476528	0.00326151	0.00055456
435	916	477444	0.00326778	0.000555838
436	916	478360	0.00327405	0.000557116
437	916	479276	0.00328032	0.000558394
438	916	480192	0.00328659	0.000559671
439	915	481107	0.00329285	0.000560949
440	914	482021	0.00329911	0.000562227
441	914	482935	0.00330537	0.000563505
442	913	483848	0.00331161	0.000564783
443	913	484761	0.00331786	0.00056606
444	912	485673	0.00332411	0.000567338
445	912	486585	0.00333035	0.000568616
446	912	487497	0.00333659	0.000569894
447	912	488409	0.00334283	0.000571172
448	911	489320	0.00334907	0.000572449
449	911	490231	0.0033553	0.000573727
450	911	491142	0.00336154	0.000575005
451	911	492053	0.00336777	0.000576283
452	910	492963	0.003374	0.00057756
453	909	493872	0.00338022	0.000578838
454	909	494781	0.00338644	0.000580116
455	909	495690	0.00339267	0.000581394
456	908	496598	0.00339888	0.000582672
457	908	497506	0.00340509	0.000583949
458	908	498414	0.00341131	0.000585227
459	907	499321	0.00341752	0.000586505
460	907	500228	0.00342373	0.000587783
461	906	501134	0.00342993	0.000589061
462	906	502040	0.00343613	0.000590338
463	905	502945	0.00344232	0.000591616
464	905	503850	0.00344852	0.000592894
465	905	504755	0.00345471	0.000594172
466	905	505660	0.0034609	0.00059545
467	905	506565	0.0034671	0.000596727
468	904	507469	0.00347328	0.000598005
469	904	508373	0.00347947	0.000599283
470	904	509277	0.00348566	0.000600561
471	903	510180	0.00349184	0.000601838
472	902	511082	0.00349801	0.000603116
473	901	511983	0.00350418	0.000604394
474	901	512884	0.00351035	0.000605672
475	901	513785	0.00351651	0.00060695
476	901	514686	0.00352268	0.000608227
477	901	515587	0.00352885	0.000609505
478	900	516487	0.00353501	0.000610783
479	900	517387	0.00354117	0.000612061
480	900	518287	0.00354733	0.000613339
481	899	519186	0.00355348	0.000614616
482	898	520084	0.00355963	0.000615894
483	898	520982	0.00356577	0.000617172
484	898	521880	0.00357192	0.00061845
485	897	522777	0.00357806	0.000619728
486	897	523674	0.0035842	0.000621005
487	896	524570	0.00359033	0.000622283
488	896	525466	0.00359646	0.000623561
489	896	526362	0.00360259	0.000624839
490	895	527257	0.00360872	0.000626116
491	893	528150	0.00361483	0.000627394
492	892	529042	0.00362094	0.000628672
493	892	529934	0.00362704	0.00062995
494	892	530826	0.00363315	0.000631228
495	892	531718	0.00363925	0.000632505
496	891	532609	0.00364535	0.000633783
497	891	533500	0.00365145	0.000635061
498	891	534391	0.00365755	0.000636339
499	890	535281	0.00366364	0.000637617
500	888	536169	0.00366972	0.000638894
501	888	537057	0.00367579	0.000640172
502	888	537945	0.00368187	0.00064145
503	888	538833	0.00368795	0.000642728
504	888	539721	0.00369403	0.000644006
505	887	540608	0.0037001	0.000645283
506	887	541495	0.00370617	0.000646561
507	887	542382	0.00371224	0.000647839
508	887	543269	0.00371831	0.000649117
509	887	544156	0.00372438	0.000650394
510	886	545042	0.00373045	0.000651672
511	886	545928	0.00373651	0.00065295
512	884	546812	0.00374256	0.000654228
513	884	547696	0.00374861	0.000655506
514	883	548579	0.00375466	0.000656783
515	883	549462	0.0037607	0.000658061
516	883	550345	0.00376674	0.000659339
517	882	551227	0.00377278	0.000660617
518	882	552109	0.00377882	0.000661895
519	882	552991	0.00378485	0.000663172
520	882	553873	0.00379089	0.00066445
521	882	554755	0.00379693	0.000665728
522	881	555636	0.00380296	0.000667006
523	881	556517	0.00380899	0.000668283
524	880	557397	0.00381501	0.000669561
525	880	558277	0.00382103	0.000670839
526	880	559157	0.00382705	0.000672117
527	879	560036	0.00383307	0.000673395
528	879	560915	0.00383909	0.000674672
529	879	561794	0.0038451	0.00067595
530	879	562673	0.00385112	0.000677228
531	878	563551	0.00385713	0.000678506
532	878	564429	0.00386314	0.000679784
533	878	565307	0.00386915	0.000681061
534	877	566184	0.00387515	0.000682339
535	877	567061	0.00388115	0.000683617
536	877	567938	0.00388715	0.000684895
537	877	568815	0.00389316	0.000686173
538	876	569691	0.00389915	0.00068745
539	875	570566	0.00390514	0.000688728
540	875	571441	0.00391113	0.000690006
541	874	572315	0.00391711	0.000691284
542	874	573189	0.00392309	0.000692561
543	874	574063	0.00392908	0.000693839
544	874	574937	0.00393506	0.000695117
545	874	575811	0.00394104	0.000696395
546	873	576684	0.00394702	0.000697673
547	873	577557	0.00395299	0.00069895
548	872	578429	0.00395896	0.000700228
549	872	579301	0.00396493	0.000701506
550	872	580173	0.00397089	0.000702784
551	872	581045	0.00397686	0.000704062
552	871	581916	0.00398282	0.000705339
553	871	582787	0.00398879	0.000706617
554	871	583658	0.00399475	0.000707895
555	871	584529	0.00400071	0.000709173
556	870	585399	0.00400666	0.000710451
557	870	586269	0.00401262	0.000711728
558	869	587138	0.00401857	0.000713006
559	869	588007	0.00402451	0.000714284
560	869	588876	0.00403046	0.000715562
561	869	589745	0.00403641	0.000716839
562	868	590613	0.00404235	0.000718117
563	868	591481	0.00404829	0.000719395
564	867	592348	0.00405422	0.000720673
565	866	593214	0.00406015	0.000721951
566	865	594079	0.00406607	0.000723228
567	865	594944	0.00407199	0.000724506
568	864	595808	0.00407791	0.000725784
569	864	596672	0.00408382	0.000727062
570	863	597535	0.00408973	0.00072834
571	863	598398	0.00409563	0.000729617
572	863	599261	0.00410154	0.000730895
573	862	600123	0.00410744	0.000732173
574	862	600985	0.00411334	0.000733451
575	862	601847	0.00411924	0.000734729
576	862	602709	0.00412514	0.000736006
577	861	603570	0.00413103	0.000737284
578	861	604431	0.00413692	0.000738562
579	861	605292	0.00414282	0.00073984
580	861	606153	0.00414871	0.000741117
581	861	607014	0.0041546	0.000742395
582	860	607874	0.00416049	0.000743673
583	860	608734	0.00416638	0.000744951
584	860	609594	0.00417226	0.000746229
585	860	610454	0.00417815	0.000747506
586	860	611314	0.00418403	0.000748784
587	859	612173	0.00418991	0.000750062
588	858	613031	0.00419579	0.00075134
589	858	613889	0.00420166	0.000752618
590	858	614747	0.00420753	0.000753895
591	857	615604	0.0042134	0.000755173
592	857	616461	0.00421926	0.000756451
593	857	617318	0.00422513	0.000757729
594	857	618175	0.00423099	0.000759006
595	856	619031	0.00423685	0.000760284
596	855	619886	0.0042427	0.000761562
597	855	620741	0.00424856	0.00076284
598	855	621596	0.00425441	0.000764118
599	855	622451	0.00426026	0.000765395
600	854	623305	0.0042661	0.000766673
601	854	624159	0.00427195	0.000767951
602	854	625013	0.00427779	0.000769229
603	853	625866	0.00428363	0.000770507
604	853	626719	0.00428947	0.000771784
605	853	627572	0.00429531	0.000773062
606	853	628425	0.00430115	0.00077434
607	852	629277	0.00430698	0.000775618
608	852	630129	0.00431281	0.000776896
609	852	630981	0.00431864	0.000778173
610	852	631833	0.00432447	0.000779451
611	852	632685	0.0043303	0.000780729
612	852	633537	0.00433614	0.000782007
613	852	634389	0.00434197	0.000783284
614	850	635239	0.00434778	0.000784562
615	850	636089	0.0043536	0.00078584
616	850	636939	0.00435942	0.000787118
617	850	637789	0.00436524	0.000788396
618	849	638638	0.00437105	0.000789673
619	849	639487	0.00437686	0.000790951
620	849	640336	0.00438267	0.000792229
621	849	641185	0.00438848	0.000793507
622	849	642034	0.00439429	0.000794785
623	848	642882	0.0044001	0.000796062
624	848	643730	0.0044059	0.00079734
625	848	644578	0.0044117	0.000798618
626	847	645425	0.0044175	0.000799896
627	847	646272	0.0044233	0.000801174
628	846	647118	0.00442909	0.000802451
629	846	647964	0.00443488	0.000803729
630	846	648810	0.00444067	0.000805007
631	846	649656	0.00444646	0.000806285
632	846	650502	0.00445225	0.000807562
633	845	651347	0.00445803	0.00080884
634	844	652191	0.00446381	0.000810118
635	844	653035	0.00446959	0.000811396
636	843	653878	0.00447536	0.000812674
637	843	654721	0.00448113	0.000813951
638	843	655564	0.0044869	0.000815229
639	843	656407	0.00449267	0.000816507
640	843	657250	0.00449844	0.000817785
641	843	658093	0.00450421	0.000819063
642	842	658935	0.00450997	0.00082034
643	841	659776	0.00451572	0.000821618
644	841	660617	0.00452148	0.000822896
645	840	661457	0.00452723	0.000824174
646	840	662297	0.00453298	0.000825452
647	839	663136	0.00453872	0.000826729
648	839	663975	0.00454446	0.000828007
649	839	664814	0.00455021	0.000829285
650	839	665653	0.00455595	0.000830563
651	839	666492	0.00456169	0.00083184
652	838	667330	0.00456743	0.000833118
653	837	668167	0.00457315	0.000834396
654	837	669004	0.00457888	0.000835674
655	837	669841	0.00458461	0.000836952
656	837	670678	0.00459034	0.000838229
657	836	671514	0.00459606	0.000839507
658	836	672350	0.00460178	0.000840785
659	836	673186	0.00460751	0.000842063
660	836	674022	0.00461323	0.000843341
661	835	674857	0.00461894	0.000844618
662	835	675692	0.00462466	0.000845896
663	834	676526	0.00463037	0.000847174
664	834	677360	0.00463607	0.000848452
665	833	678193	0.00464178	0.000849729
666	833	679026	0.00464748	0.000851007
667	833	679859	0.00465318	0.000852285
668	832	680691	0.00465887	0.000853563
669	832	681523	0.00466457	0.000854841
670	832	682355	0.00467026	0.000856118
671	832	683187	0.00467596	0.000857396
672	831	684018	0.00468164	0.000858674
673	831	684849	0.00468733	0.000859952
674	831	685680	0.00469302	0.00086123
675	831	686511	0.00469871	0.000862507
676	831	687342	0.00470439	0.000863785
677	831	688173	0.00471008	0.000865063
678	830	689003	0.00471576	0.000866341
679	830	689833	0.00472144	0.000867619
680	829	690662	0.00472712	0.000868896
681	829	691491	0.00473279	0.000870174
682	828	692319	0.00473846	0.000871452
683	828	693147	0.00474413	0.00087273
684	828	693975	0.00474979	0.000874007
685	828	694803	0.00475546	0.000875285
686	828	695631	0.00476113	0.000876563
687	827	696458	0.00476679	0.000877841
688	827	697285	0.00477245	0.000879119
689	826	698111	0.0047781	0.000880396
690	826	698937	0.00478375	0.000881674
691	826	699763	0.00478941	0.000882952
692	826	700589	0.00479506	0.00088423
693	825	701414	0.00480071	0.000885508
694	825	702239	0.00480635	0.000886785
695	825	703064	0.004812	0.000888063
696	825	703889	0.00481765	0.000889341
697	825	704714	0.00482329	0.000890619
698	824	705538	0.00482893	0.000891897
699	824	706362	0.00483457	0.000893174
700	824	707186	0.00484021	0.000894452
701	824	708010	0.00484585	0.00089573
702	824	708834	0.00485149	0.000897008
703	823	709657	0.00485713	0.000898285
704	823	710480	0.00486276	0.000899563
705	823	711303	0.00486839	0.000900841
706	823	712126	0.00487402	0.000902119
707	822	712948	0.00487965	0.000903397
708	822	713770	0.00488528	0.000904674
709	822	714592	0.0048909	0.000905952
710	822	715414	0.00489653	0.00090723
711	821	716235	0.00490215	0.000908508
712	821	717056	0.00490777	0.000909786
713	821	717877	0.00491339	0.000911063
714	821	718698	0.00491901	0.000912341
715	821	719519	0.00492462	0.000913619
716	821	720340	0.00493024	0.000914897
717	820	721160	0.00493586	0.000916175
718	820	721980	0.00494147	0.000917452
719	820	722800	0.00494708	0.00091873
720	820	723620	0.00495269	0.000920008
721	820	724440	0.00495831	0.000921286
722	820	725260	0.00496392	0.000922563
723	820	726080	0.00496953	0.000923841
724	819	726899	0.00497514	0.000925119
725	819	727718	0.00498074	0.000926397
726	819	728537	0.00498635	0.000927675
727	819	729356	0.00499195	0.000928952
728	818	730174	0.00499755	0.00093023
729	818	730992	0.00500315	0.000931508
730	818	731810	0.00500875	0.000932786
731	818	732628	0.00501435	0.000934064
732	818	733446	0.00501995	0.000935341
733	818	734264	0.00502554	0.000936619
734	818	735082	0.00503114	0.000937897
735	818	735900	0.00503674	0.000939175
736	818	736718	0.00504234	0.000940452
737	818	737536	0.00504794	0.00094173
738	817	738353	0.00505353	0.000943008
739	817	739170	0.00505912	0.000944286
740	817	739987	0.00506471	0.000945564
741	817	740804	0.00507031	0.000946841
742	817	741621	0.0050759	0.000948119
743	817	742438	0.00508149	0.000949397
744	817	743255	0.00508708	0.000950675
745	816	744071	0.00509267	0.000951953
746	816	744887	0.00509825	0.00095323
747	816	745703	0.00510384	0.000954508
748	816	746519	0.00510942	0.000955786
749	815	747334	0.005115	0.000957064
750	815	748149	0.00512058	0.000958342
751	815	748964	0.00512616	0.000959619
752	815	749779	0.00513173	0.000960897
753	814	750593	0.00513731	0.000962175
754	813	751406	0.00514287	0.000963453
755	813	752219	0.00514843	0.00096473
756	813	753032	0.005154	0.000966008
757	813	753845	0.00515956	0.000967286
758	813	754658	0.00516513	0.000968564
759	813	755471	0.00517069	0.000969842
760	812	756283	0.00517625	0.000971119
761	812	757095	0.00518181	0.000972397
762	812	757907	0.00518736	0.000973675
763	812	758719	0.00519292	0.000974953
764	812	759531	0.00519848	0.000976231
765	812	760343	0.00520404	0.000977508
766	812	761155	0.0052096	0.000978786
767	812	761967	0.00521515	0.000980064
768	811	762778	0.0052207	0.000981342
769	811	763589	0.00522625	0.00098262
770	811	764400	0.00523181	0.000983897
771	811	765211	0.00523736	0.000985175
772	811	766022	0.00524291	0.000986453
773	810	766832	0.00524845	0.000987731
774	810	767642	0.00525399	0.000989008
775	810	768452	0.00525954	0.000990286
776	810	769262	0.00526508	0.000991564
777	810	770072	0.00527063	0.000992842
778	810	770882	0.00527617	0.00099412
779	809	771691	0.00528171	0.000995397
780	809	772500	0.00528724	0.000996675
781	809	773309	0.00529278	0.000997953
782	809	774118	0.00529832	0.000999231
783	808	774926	0.00530385	0.00100051
784	808	775734	0.00530938	0.00100179
785	808	776542	0.00531491	0.00100306
786	808	777350	0.00532044	0.00100434
787	808	778158	0.00532597	0.00100562
788	808	778966	0.0053315	0.0010069
789	808	779774	0.00533703	0.00100818
790	808	780582	0.00534256	0.00100945
791	808	781390	0.00534809	0.00101073
792	807	782197	0.00535361	0.00101201
793	807	783004	0.00535914	0.00101329
794	807	783811	0.00536466	0.00101456
795	807	784618	0.00537018	0.00101584
796	806	785424	0.0053757	0.00101712
797	806	786230	0.00538122	0.0010184
798	806	787036	0.00538673	0.00101968
799	806	787842	0.00539225	0.00102095
800	806	788648	0.00539777	0.00102223
801	806	789454	0.00540328	0.00102351
802	806	790260	0.0054088	0.00102479
803	805	791065	0.00541431	0.00102606
804	805	791870	0.00541982	0.00102734
805	805	792675	0.00542533	0.00102862
806	805	793480	0.00543084	0.0010299
807	805	794285	0.00543635	0.00103118
808	805	795090	0.00544186	0.00103245
809	804	795894	0.00544736	0.00103373
810	804	796698	0.00545286	0.00103501
811	804	797502	0.00545837	0.00103629
812	804	798306	0.00546387	0.00103756
813	804	799110	0.00546937	0.00103884
814	803	799913	0.00547487	0.00104012
815	803	800716	0.00548036	0.0010414
816	803	801519	0.00548586	0.00104268
817	803	802322	0.00549136	0.00104395
818	803	803125	0.00549685	0.00104523
819	802	803927	0.00550234	0.00104651
820	802	804729	0.00550783	0.00104779
821	802	805531	0.00551332	0.00104906
822	802	806333	0.00551881	0.00105034
823	801	807134	0.00552429	0.00105162
824	801	807935	0.00552977	0.0010529
825	801	808736	0.00553526	0.00105418
826	801	809537	0.00554074	0.00105545
827	801	810338	0.00554622	0.00105673
828	801	811139	0.0055517	0.00105801
829	800	811939	0.00555718	0.00105929
830	800	812739	0.00556265	0.00106056
831	800	813539	0.00556813	0.00106184
832	800	814339	0.0055736	0.00106312
833	800	815139	0.00557908	0.0010644
834	800	815939	0.00558456	0.00106568
835	800	816739	0.00559003	0.00106695
836	799	817538	0.0055955	0.00106823
837	799	818337	0.00560097	0.00106951
838	799	819136	0.00560644	0.00107079
839	799	819935	0.0056119	0.00107206
840	799	820734	0.00561737	0.00107334
841	799	821533	0.00562284	0.00107462
842	798	822331	0.0056283	0.0010759
843	798	823129	0.00563377	0.00107718
844	798	823927	0.00563923	0.00107845
845	798	824725	0.00564469	0.00107973
846	798	825523	0.00565015	0.00108101
847	798	826321	0.00565561	0.00108229
848	797	827118	0.00566107	0.00108356
849	797	827915	0.00566652	0.00108484
850	797	828712	0.00567198	0.00108612
851	797	829509	0.00567743	0.0010874
852	797	830306	0.00568289	0.00108868
853	797	831103	0.00568834	0.00108995
854	796	831899	0.00569379	0.00109123
855	796	832695	0.00569924	0.00109251
856	796	833491	0.00570469	0.00109379
857	796	834287	0.00571013	0.00109506
858	796	835083	0.00571558	0.00109634
859	795	835878	0.00572102	0.00109762
860	795	836673	0.00572647	0.0010989
861	795	837468	0.00573191	0.00110018
862	795	838263	0.00573735	0.00110145
863	795	839058	0.00574279	0.00110273
864	794	839852	0.00574822	0.00110401
865	794	840646	0.00575366	0.00110529
866	794	841440	0.00575909	0.00110657
867	793	842233	0.00576452	0.00110784
868	793	843026	0.00576995	0.00110912
869	793	843819	0.00577537	0.0011104
870	793	844612	0.0057808	0.00111168
871	793	845405	0.00578623	0.00111295
872	793	846198	0.00579166	0.00111423
873	793	846991	0.00579709	0.00111551
874	793	847784	0.00580251	0.00111679
875	792	848576	0.00580793	0.00111807
876	792	849368	0.00581335	0.00111934
877	792	850160	0.00581877	0.00112062
878	792	850952	0.0058242	0.0011219
879	792	851744	0.00582962	0.00112318
880	792	852536	0.00583504	0.00112445
881	792	853328	0.00584046	0.00112573
882	792	854120	0.00584588	0.00112701
883	792	854912	0.0058513	0.00112829
884	792	855704	0.00585672	0.00112957
885	791	856495	0.00586213	0.00113084
886	791	857286	0.00586755	0.00113212
887	791	858077	0.00587296	0.0011334
888	791	858868	0.00587838	0.00113468
889	791	859659	0.00588379	0.00113595
890	791	860450	0.0058892	0.00113723
891	791	861241	0.00589462	0.00113851
892	791	862032	0.00590003	0.00113979
893	791	862823	0.00590544	0.00114107
894	790	863613	0.00591085	0.00114234
895	790	864403	0.00591626	0.00114362
896	790	865193	0.00592167	0.0011449
897	789	865982	0.00592707	0.00114618
898	789	866771	0.00593247	0.00114745
899	789	867560	0.00593787	0.00114873
900	789	868349	0.00594327	0.00115001
901	789	869138	0.00594867	0.00115129
902	789	869927	0.00595407	0.00115257
903	788	870715	0.00595946	0.00115384
904	788	871503	0.00596485	0.00115512
905	788	872291	0.00597025	0.0011564
906	788	873079	0.00597564	0.00115768
907	788	873867	0.00598103	0.00115895
908	788	874655	0.00598643	0.00116023
909	788	875443	0.00599182	0.00116151
910	788	876231	0.00599721	0.00116279
911	788	877019	0.00600261	0.00116407
912	788	877807	0.006008	0.00116534
913	788	878595	0.00601339	0.00116662
914	788	879383	0.00601879	0.0011679
915	787	880170	0.00602417	0.00116918
916	787	880957	0.00602956	0.00117045
917	786	881743	0.00603494	0.00117173
918	786	882529	0.00604032	0.00117301
919	786	883315	0.0060457	0.00117429
920	786	884101	0.00605108	0.00117557
921	786	884887	0.00605646	0.00117684
922	786	885673	0.00606184	0.00117812
923	786	886459	0.00606722	0.0011794
924	786	887245	0.0060726	0.00118068
925	786	888031	0.00607798	0.00118195
926	786	888817	0.00608336	0.00118323
927	785	889602	0.00608873	0.00118451
928	785	890387	0.0060941	0.00118579
929	785	891172	0.00609947	0.00118707
930	785	891957	0.00610485	0.00118834
931	785	892742	0.00611022	0.00118962
932	785	893527	0.00611559	0.0011909
933	785	894312	0.00612097	0.00119218
934	785	895097	0.00612634	0.00119345
935	785	895882	0.00613171	0.00119473
936	784	896666	0.00613708	0.00119601
937	784	897450	0.00614244	0.00119729
938	784	898234	0.00614781	0.00119857
939	784	899018	0.00615318	0.00119984
940	784	899802	0.00615854	0.00120112
941	784	900586	0.00616391	0.0012024
942	784	901370	0.00616927	0.00120368
943	783	902153	0.00617463	0.00120495
944	783	902936	0.00617999	0.00120623
945	783	903719	0.00618535	0.00120751
946	782	904501	0.0061907	0.00120879
947	782	905283	0.00619605	0.00121007
948	782	906065	0.00620141	0.00121134
949	782	906847	0.00620676	0.00121262
950	781	907628	0.0062121	0.0012139
951	781	908409	0.00621745	0.00121518
952	780	909189	0.00622279	0.00121645
953	779	909968	0.00622812	0.00121773
954	779	910747	0.00623345	0.00121901
955	779	911526	0.00623878	0.00122029
956	779	912305	0.00624412	0.00122157
957	779	913084	0.00624945	0.00122284
958	779	913863	0.00625478	0.00122412
959	779	914642	0.00626011	0.0012254
960	778	915420	0.00626544	0.00122668
961	778	916198	0.00627076	0.00122795
962	777	916975	0.00627608	0.00122923
963	777	917752	0.0062814	0.00123051
964	777	918529	0.00628671	0.00123179
965	777	919306	0.00629203	0.00123307
966	777	920083	0.00629735	0.00123434
967	777	920860	0.00630267	0.00123562
968	777	921637	0.00630799	0.0012369
969	777	922414	0.0063133	0.00123818
970	776	923190	0.00631862	0.00123946
971	776	923966	0.00632393	0.00124073
972	776	924742	0.00632924	0.00124201
973	776	925518	0.00633455	0.00124329
974	776	926294	0.00633986	0.00124457
975	776	927070	0.00634517	0.00124584
976	776	927846	0.00635048	0.00124712
977	776	928622	0.00635579	0.0012484
978	776	929398	0.00636111	0.00124968
979	775	930173	0.00636641	0.00125096
980	775	930948	0.00637171	0.00125223
981	775	931723	0.00637702	0.00125351
982	775	932498	0.00638232	0.00125479
983	775	933273	0.00638763	0.00125607
984	775	934048	0.00639293	0.00125734
985	775	934823	0.00639824	0.00125862
986	775	935598	0.00640354	0.0012599
987	774	936372	0.00640884	0.00126118
988	774	937146	0.00641414	0.00126246
989	774	937920	0.00641943	0.00126373
990	774	938694	0.00642473	0.00126501
991	773	939467	0.00643002	0.00126629
992	773	940240	0.00643531	0.00126757
993	773	941013	0.0064406	0.00126884
994	772	941785	0.00644589	0.00127012
995	772	942557	0.00645117	0.0012714
996	772	943329	0.00645645	0.00127268
997	772	944101	0.00646174	0.00127396
998	772	944873	0.00646702	0.00127523
999	772	945645	0.00647231	0.00127651
1000	772	946417	0.00647759	0.00127779
1001	771	947188	0.00648287	0.00127907
1002	771	947959	0.00648814	0.00128034
1003	771	948730	0.00649342	0.00128162
1004	771	949501	0.0064987	0.0012829
1005	771	950272	0.00650397	0.00128418
1006	771	951043	0.00650925	0.00128546
1007	771	951814	0.00651453	0.00128673
1008	771	952585	0.00651981	0.00128801
1009	770	953355	0.00652508	0.00128929
1010	770	954125	0.00653035	0.00129057
1011	770	954895	0.00653562	0.00129184
1012	769	955664	0.00654088	0.00129312
1013	769	956433	0.00654614	0.0012944
1014	769	957202	0.00655141	0.00129568
1015	769	957971	0.00655667	0.00129696
1016	769	958740	0.00656193	0.00129823
1017	769	959509	0.0065672	0.00129951
1018	769	960278	0.00657246	0.00130079
1019	769	961047	0.00657772	0.00130207
1020	768	961815	0.00658298	0.00130334
1021	768	962583	0.00658823	0.00130462
1022	768	963351	0.00659349	0.0013059
1023	768	964119	0.00659875	0.00130718
1024	768	964887	0.006604	0.00130846
1025	768	965655	0.00660926	0.00130973
1026	767	966422	0.00661451	0.00131101
1027	767	967189	0.00661976	0.00131229
1028	767	967956	0.00662501	0.00131357
1029	767	968723	0.00663026	0.00131484
1030	766	969489	0.0066355	0.00131612
1031	766	970255	0.00664074	0.0013174
1032	766	971021	0.00664599	0.00131868
1033	766	971787	0.00665123	0.00131996
1034	766	972553	0.00665647	0.00132123
1035	765	973318	0.00666171	0.00132251
1036	765	974083	0.00666694	0.00132379
1037	765	974848	0.00667218	0.00132507
1038	765	975613	0.00667742	0.00132634
1039	765	976378	0.00668265	0.00132762
1040	765	977143	0.00668789	0.0013289
1041	765	977908	0.00669312	0.00133018
1042	765	978673	0.00669836	0.00133146
1043	764	979437	0.00670359	0.00133273
1044	764	980201	0.00670882	0.00133401
1045	764	980965	0.00671405	0.00133529
1046	764	981729	0.00671928	0.00133657
1047	764	982493	0.00672451	0.00133784
1048	764	983257	0.00672973	0.00133912
1049	764	984021	0.00673496	0.0013404
1050	764	984785	0.00674019	0.00134168
1051	764	985549	0.00674542	0.00134296
1052	763	986312	0.00675064	0.00134423
1053	763	987075	0.00675587	0.00134551
1054	763	987838	0.00676109	0.00134679
1055	763	988601	0.00676631	0.00134807
1056	763	989364	0.00677153	0.00134934
1057	762	990126	0.00677675	0.00135062
1058	762	990888	0.00678196	0.0013519
1059	762	991650	0.00678718	0.00135318
1060	762	992412	0.00679239	0.00135446
1061	762	993174	0.00679761	0.00135573
1062	762	993936	0.00680283	0.00135701
1063	762	994698	0.00680804	0.00135829
1064	761	995459	0.00681325	0.00135957
1065	761	996220	0.00681846	0.00136084
1066	761	996981	0.00682367	0.00136212
1067	761	997742	0.00682887	0.0013634
1068	761	998503	0.00683408	0.00136468
1069	761	999264	0.00683929	0.00136596
1070	761	1000025	0.0068445	0.00136723
1071	760	1000785	0.0068497	0.00136851
1072	760	1001545	0.0068549	0.00136979
1073	760	1002305	0.00686011	0.00137107
1074	760	1003065	0.00686531	0.00137235
1075	760	1003825	0.00687051	0.00137362
1076	760	1004585	0.00687571	0.0013749
1077	760	1005345	0.00688091	0.00137618
1078	760	1006105	0.00688611	0.00137746
1079	759	1006864	0.00689131	0.00137873
1080	759	1007623	0.0068965	0.00138001
1081	759	1008382	0.0069017	0.00138129
1082	759	1009141	0.00690689	0.00138257
1083	759	1009900	0.00691209	0.00138385
1084	759	1010659	0.00691728	0.00138512
1085	758	1011417	0.00692247	0.0013864
1086	758	1012175	0.00692766	0.00138768
1087	757	1012932	0.00693284	0.00138896
1088	757	1013689	0.00693802	0.00139023
1089	757	1014446	0.0069432	0.00139151
1090	757	1015203	0.00694838	0.00139279
1091	757	1015960	0.00695356	0.00139407
1092	756	1016716	0.00695874	0.00139535
1093	756	1017472	0.00696391	0.00139662
1094	756	1018228	0.00696909	0.0013979
1095	756	1018984	0.00697426	0.00139918
1096	756	1019740	0.00697944	0.00140046
1097	756	1020496	0.00698461	0.00140173
1098	756	1021252	0.00698978	0.00140301
1099	755	1022007	0.00699495	0.00140429
1100	755	1022762	0.00700012	0.00140557
1101	755	1023517	0.00700529	0.00140685
1102	755	1024272	0.00701045	0.00140812
1103	755	1025027	0.00701562	0.0014094
1104	754	1025781	0.00702078	0.00141068
1105	754	1026535	0.00702594	0.00141196
1106	754	1027289	0.0070311	0.00141323
1107	754	1028043	0.00703626	0.00141451
1108	754	1028797	0.00704143	0.00141579
1109	753	1029550	0.00704658	0.00141707
1110	753	1030303	0.00705173	0.00141835
1111	753	1031056	0.00705689	0.00141962
1112	753	1031809	0.00706204	0.0014209
1113	753	1032562	0.00706719	0.00142218
1114	753	1033315	0.00707235	0.00142346
1115	753	1034068	0.0070775	0.00142473
1116	752	1034820	0.00708265	0.00142601
1117	752	1035572	0.0070878	0.00142729
1118	752	1036324	0.00709294	0.00142857
1119	752	1037076	0.00709809	0.00142985
1120	752	1037828	0.00710324	0.00143112
1121	752	1038580	0.00710838	0.0014324
1122	752	1039332	0.00711353	0.00143368
1123	751	1040083	0.00711867	0.00143496
1124	751	1040834	0.00712381	0.00143623
1125	750	1041584	0.00712894	0.00143751
1126	750	1042334	0.00713408	0.00143879
1127	750	1043084	0.00713921	0.00144007
1128	750	1043834	0.00714434	0.00144135
1129	749	1044583	0.00714947	0.00144262
1130	749	1045332	0.0071546	0.0014439
1131	749	1046081	0.00715972	0.00144518
1132	749	1046830	0.00716485	0.00144646
1133	749	1047579	0.00716998	0.00144773
1134	749	1048328	0.0071751	0.00144901
1135	749	1049077	0.00718023	0.00145029
1136	749	1049826	0.00718535	0.00145157
1137	749	1050575	0.00719048	0.00145285
1138	748	1051323	0.0071956	0.00145412
1139	748	1052071	0.00720072	0.0014554
1140	748	1052819	0.00720584	0.00145668
1141	748	1053567	0.00721096	0.00145796
1142	748	1054315	0.00721608	0.00145923
1143	748	1055063	0.0072212	0.00146051
1144	748	1055811	0.00722632	0.00146179
1145	748	1056559	0.00723144	0.00146307
1146	748	1057307	0.00723656	0.00146435
1147	748	1058055	0.00724168	0.00146562
1148	746	1058801	0.00724678	0.0014669
1149	746	1059547	0.00725189	0.00146818
1150	746	1060293	0.00725699	0.00146946
1151	746	1061039	0.0072621	0.00147073
1152	746	1061785	0.00726721	0.00147201
1153	746	1062531	0.00727231	0.00147329
1154	746	1063277	0.00727742	0.00147457
1155	746	1064023	0.00728252	0.00147585
1156	746	1064769	0.00728763	0.00147712
1157	745	1065514	0.00729273	0.0014784
1158	745	1066259	0.00729783	0.00147968
1159	745	1067004	0.00730293	0.00148096
1160	745	1067749	0.00730803	0.00148223
1161	745	1068494	0.00731312	0.00148351
1162	745	1069239	0.00731822	0.00148479
1163	744	1069983	0.00732332	0.00148607
1164	744	1070727	0.00732841	0.00148735
1165	744	1071471	0.0073335	0.00148862
1166	744	1072215	0.00733859	0.0014899
1167	744	1072959	0.00734368	0.00149118
1168	744	1073703	0.00734878	0.00149246
1169	744	1074447	0.00735387	0.00149374
1170	744	1075191	0.00735896	0.00149501
1171	744	1075935	0.00736405	0.00149629
1172	744	1076679	0.00736915	0.00149757
1173	744	1077423	0.00737424	0.00149885
1174	744	1078167	0.00737933	0.00150012
1175	743	1078910	0.00738442	0.0015014
1176	743	1079653	0.0073895	0.00150268
1177	743	1080396	0.00739459	0.00150396
1178	743	1081139	0.00739967	0.00150524
1179	743	1081882	0.00740476	0.00150651
1180	743	1082625	0.00740984	0.00150779
1181	742	1083367	0.00741492	0.00150907
1182	742	1084109	0.00742	0.00151035
1183	742	1084851	0.00742508	0.00151162
1184	742	1085593	0.00743016	0.0015129
1185	742	1086335	0.00743523	0.00151418
1186	742	1087077	0.00744031	0.00151546
1187	741	1087818	0.00744538	0.00151674
1188	741	1088559	0.00745046	0.00151801
1189	741	1089300	0.00745553	0.00151929
1190	741	1090041	0.0074606	0.00152057
1191	741	1090782	0.00746567	0.00152185
1192	741	1091523	0.00747074	0.00152312
1193	741	1092264	0.00747581	0.0015244
1194	741	1093005	0.00748089	0.00152568
1195	740	1093745	0.00748595	0.00152696
1196	740	1094485	0.00749102	0.00152824
1197	740	1095225	0.00749608	0.00152951
1198	740	1095965	0.00750115	0.00153079
1199	740	1096705	0.00750621	0.00153207
1200	740	1097445	0.00751127	0.00153335
1201	740	1098185	0.00751634	0.00153462
1202	740	1098925	0.0075214	0.0015359
1203	740	1099665	0.00752647	0.00153718
1204	740	1100405	0.00753153	0.00153846
1205	740	1101145	0.0075366	0.00153974
1206	739	1101884	0.00754166	0.00154101
1207	739	1102623	0.00754671	0.00154229
1208	739	1103362	0.00755177	0.00154357
1209	739	1104101	0.00755683	0.00154485
1210	738	1104839	0.00756188	0.00154612
1211	738	1105577	0.00756693	0.0015474
1212	738	1106315	0.00757198	0.00154868
1213	738	1107053	0.00757704	0.00154996
1214	738	1107791	0.00758209	0.00155124
1215	738	1108529	0.00758714	0.00155251
1216	738	1109267	0.00759219	0.00155379
1217	737	1110004	0.00759723	0.00155507
1218	737	1110741	0.00760228	0.00155635
1219	737	1111478	0.00760732	0.00155762
1220	737	1112215	0.00761237	0.0015589
1221	737	1112952	0.00761741	0.00156018
1222	736	1113688	0.00762245	0.00156146
1223	736	1114424	0.00762748	0.00156274
1224	736	1115160	0.00763252	0.00156401
1225	736	1115896	0.00763756	0.00156529
1226	736	1116632	0.0076426	0.00156657
1227	736	1117368	0.00764763	0.00156785
1228	736	1118104	0.00765267	0.00156912
1229	736	1118840	0.00765771	0.0015704
1230	736	1119576	0.00766275	0.00157168
1231	736	1120312	0.00766778	0.00157296
1232	735	1121047	0.00767281	0.00157424
1233	735	1121782	0.00767785	0.00157551
1234	735	1122517	0.00768288	0.00157679
1235	735	1123252	0.00768791	0.00157807
1236	735	1123987	0.00769294	0.00157935
1237	735	1124722	0.00769797	0.00158062
1238	735	1125457	0.007703	0.0015819
1239	735	1126192	0.00770803	0.00158318
1240	734	1126926	0.00771305	0.00158446
1241	734	1127660	0.00771808	0.00158574
1242	734	1128394	0.0077231	0.00158701
1243	733	1129127	0.00772812	0.00158829
1244	733	1129860	0.00773313	0.00158957
1245	733	1130593	0.00773815	0.00159085
1246	733	1131326	0.00774317	0.00159212
1247	733	1132059	0.00774818	0.0015934
1248	733	1132792	0.0077532	0.00159468
1249	732	1133524	0.00775821	0.00159596
1250	732	1134256	0.00776322	0.00159724
1251	732	1134988	0.00776823	0.00159851
1252	732	1135720	0.00777324	0.00159979
1253	732	1136452	0.00777825	0.00160107
1254	732	1137184	0.00778326	0.00160235
1255	732	1137916	0.00778827	0.00160362
1256	732	1138648	0.00779328	0.0016049
1257	732	1139380	0.00779829	0.00160618
1258	732	1140112	0.0078033	0.00160746
1259	732	1140844	0.00780831	0.00160874
1260	732	1141576	0.00781332	0.00161001
1261	731	1142307	0.00781833	0.00161129
1262	731	1143038	0.00782333	0.00161257
1263	731	1143769	0.00782833	0.00161385
1264	731	1144500	0.00783333	0.00161512
1265	731	1145231	0.00783834	0.0016164
1266	731	1145962	0.00784334	0.00161768
1267	731	1146693	0.00784834	0.00161896
1268	731	1147424	0.00785335	0.00162024
1269	731	1148155	0.00785835	0.00162151
1270	731	1148886	0.00786335	0.00162279
1271	730	1149616	0.00786835	0.00162407
1272	730	1150346	0.00787335	0.00162535
1273	730	1151076	0.00787834	0.00162663
1274	730	1151806	0.00788334	0.0016279
1275	730	1152536	0.00788834	0.00162918
1276	730	1153266	0.00789333	0.00163046
1277	729	1153995	0.00789832	0.00163174
1278	729	1154724	0.00790331	0.00163301
1279	729	1155453	0.0079083	0.00163429
1280	729	1156182	0.00791329	0.00163557
1281	729	1156911	0.00791828	0.00163685
1282	729	1157640	0.00792327	0.00163813
1283	729	1158369	0.00792826	0.0016394
1284	729	1159098	0.00793325	0.00164068
1285	729	1159827	0.00793824	0.00164196
1286	729	1160556	0.00794323	0.00164324
1287	729	1161285	0.00794822	0.00164451
1288	729	1162014	0.00795321	0.00164579
1289	728	1162742	0.00795819	0.00164707
1290	728	1163470	0.00796317	0.00164835
1291	728	1164198	0.00796815	0.00164963
1292	728	1164926	0.00797314	0.0016509
1293	728	1165654	0.00797812	0.00165218
1294	728	1166382	0.0079831	0.00165346
1295	727	1167109	0.00798808	0.00165474
1296	727	1167836	0.00799305	0.00165601
1297	727	1168563	0.00799803	0.00165729
1298	727	1169290	0.00800301	0.00165857
1299	727	1170017	0.00800798	0.00165985
1300	727	1170744	0.00801296	0.00166113
1301	726	1171470	0.00801793	0.0016624
1302	726	1172196	0.0080229	0.00166368
1303	726	1172922	0.00802786	0.00166496
1304	726	1173648	0.00803283	0.00166624
1305	726	1174374	0.0080378	0.00166751
1306	726	1175100	0.00804277	0.00166879
1307	726	1175826	0.00804774	0.00167007
1308	725	1176551	0.0080527	0.00167135
1309	725	1177276	0.00805766	0.00167263
1310	725	1178001	0.00806263	0.0016739
1311	725	1178726	0.00806759	0.00167518
1312	725	1179451	0.00807255	0.00167646
1313	725	1180176	0.00807751	0.00167774
1314	725	1180901	0.00808248	0.00167901
1315	725	1181626	0.00808744	0.00168029
1316	725	1182351	0.0080924	0.00168157
1317	725	1183076	0.00809736	0.00168285
1318	725	1183801	0.00810232	0.00168413
1319	724	1184525	0.00810728	0.0016854
1320	724	1185249	0.00811223	0.00168668
1321	724	1185973	0.00811719	0.00168796
1322	724	1186697	0.00812214	0.00168924
1323	724	1187421	0.0081271	0.00169051
1324	724	1188145	0.00813206	0.00169179
1325	724	1188869	0.00813701	0.00169307
1326	724	1189593	0.00814197	0.00169435
1327	724	1190317	0.00814692	0.00169563
1328	724	1191041	0.00815188	0.0016969
1329	723	1191764	0.00815683	0.00169818
1330	723	1192487	0.00816177	0.00169946
1331	723	1193210	0.00816672	0.00170074
1332	723	1193933	0.00817167	0.00170201
1333	723	1194656	0.00817662	0.00170329
1334	723	1195379	0.00818157	0.00170457
1335	722	1196101	0.00818651	0.00170585
1336	722	1196823	0.00819145	0.00170713
1337	722	1197545	0.00819639	0.0017084
1338	722	1198267	0.00820133	0.00170968
1339	722	1198989	0.00820628	0.00171096
1340	722	1199711	0.00821122	0.00171224
1341	722	1200433	0.00821616	0.00171351
1342	722	1201155	0.0082211	0.00171479
1343	722	1201877	0.00822604	0.00171607
1344	722	1202599	0.00823098	0.00171735
1345	722	1203321	0.00823592	0.00171863
1346	722	1204043	0.00824087	0.0017199
1347	722	1204765	0.00824581	0.00172118
1348	721	1205486	0.00825074	0.00172246
1349	721	1206207	0.00825568	0.00172374
1350	721	1206928	0.00826061	0.00172501
1351	721	1207649	0.00826555	0.00172629
1352	721	1208370	0.00827048	0.00172757
1353	721	1209091	0.00827542	0.00172885
1354	721	1209812	0.00828035	0.00173013
1355	721	1210533	0.00828529	0.0017314
1356	721	1211254	0.00829022	0.00173268
1357	720	1211974	0.00829515	0.00173396
1358	720	1212694	0.00830008	0.00173524
1359	720	1213414	0.008305	0.00173651
1360	720	1214134	0.00830993	0.00173779
1361	720	1214854	0.00831486	0.00173907
1362	720	1215574	0.00831979	0.00174035
1363	720	1216294	0.00832472	0.00174163
1364	720	1217014	0.00832964	0.0017429
1365	720	1217734	0.00833457	0.00174418
1366	720	1218454	0.0083395	0.00174546
1367	719	1219173	0.00834442	0.00174674
1368	719	1219892	0.00834934	0.00174801
1369	719	1220611	0.00835426	0.00174929
1370	719	1221330	0.00835918	0.00175057
1371	719	1222049	0.00836411	0.00175185
1372	719	1222768	0.00836903	0.00175313
1373	719	1223487	0.00837395	0.0017544
1374	719	1224206	0.00837887	0.00175568
1375	719	1224925	0.00838379	0.00175696
1376	719	1225644	0.00838871	0.00175824
1377	719	1226363	0.00839363	0.00175952
1378	719	1227082	0.00839855	0.00176079
1379	719	1227801	0.00840347	0.00176207
1380	719	1228520	0.0084084	0.00176335
1381	719	1229239	0.00841332	0.00176463
1382	719	1229958	0.00841824	0.0017659
1383	719	1230677	0.00842316	0.00176718
1384	719	1231396	0.00842808	0.00176846
1385	718	1232114	0.00843299	0.00176974
1386	718	1232832	0.00843791	0.00177102
1387	718	1233550	0.00844282	0.00177229
1388	718	1234268	0.00844774	0.00177357
1389	718	1234986	0.00845265	0.00177485
1390	718	1235704	0.00845756	0.00177613
1391	718	1236422	0.00846248	0.0017774
1392	718	1237140	0.00846739	0.00177868
1393	717	1237857	0.0084723	0.00177996
1394	717	1238574	0.00847721	0.00178124
1395	717	1239291	0.00848212	0.00178252
1396	717	1240008	0.00848702	0.00178379
1397	717	1240725	0.00849193	0.00178507
1398	717	1241442	0.00849684	0.00178635
1399	717	1242159	0.00850175	0.00178763
1400	716	1242875	0.00850665	0.0017889
1401	716	1243591	0.00851155	0.00179018
1402	716	1244307	0.00851645	0.00179146
1403	716	1245023	0.00852135	0.00179274
1404	716	1245739	0.00852625	0.00179402
1405	716	1246455	0.00853115	0.00179529
1406	716	1247171	0.00853605	0.00179657
1407	716	1247887	0.00854095	0.00179785
1408	716	1248603	0.00854585	0.00179913
1409	716	1249319	0.00855075	0.0018004
1410	716	1250035	0.00855565	0.00180168
1411	715	1250750	0.00856054	0.00180296
1412	715	1251465	0.00856544	0.00180424
1413	715	1252180	0.00857033	0.00180552
1414	715	1252895	0.00857523	0.00180679
1415	715	1253610	0.00858012	0.00180807
1416	715	1254325	0.00858501	0.00180935
1417	715	1255040	0.00858991	0.00181063
1418	715	1255755	0.0085948	0.0018119
1419	714	1256469	0.00859969	0.00181318
1420	714	1257183	0.00860457	0.00181446
1421	714	1257897	0.00860946	0.00181574
1422	714	1258611	0.00861435	0.00181702
1423	714	1259325	0.00861923	0.00181829
1424	714	1260039	0.00862412	0.00181957
1425	714	1260753	0.00862901	0.00182085
1426	714	1261467	0.0086339	0.00182213
1427	714	1262181	0.00863878	0.0018234
1428	714	1262895	0.00864367	0.00182468
1429	714	1263609	0.00864856	0.00182596
1430	713	1264322	0.00865344	0.00182724
1431	713	1265035	0.00865832	0.00182852
1432	713	1265748	0.0086632	0.00182979
1433	713	1266461	0.00866808	0.00183107
1434	713	1267174	0.00867296	0.00183235
1435	713	1267887	0.00867784	0.00183363
1436	713	1268600	0.00868272	0.0018349
1437	713	1269313	0.0086876	0.00183618
1438	713	1270026	0.00869248	0.00183746
1439	712	1270738	0.00869735	0.00183874
1440	712	1271450	0.00870222	0.00184002
1441	712	1272162	0.0087071	0.00184129
1442	712	1272874	0.00871197	0.00184257
1443	712	1273586	0.00871684	0.00184385
1444	712	1274298	0.00872171	0.00184513
1445	712	1275010	0.00872659	0.0018464
1446	712	1275722	0.00873146	0.00184768
1447	712	1276434	0.00873633	0.00184896
1448	712	1277146	0.00874121	0.00185024
1449	711	1277857	0.00874607	0.00185152
1450	711	1278568	0.00875094	0.00185279
1451	711	1279279	0.00875581	0.00185407
1452	711	1279990	0.00876067	0.00185535
1453	711	1280701	0.00876554	0.00185663
1454	710	1281411	0.0087704	0.0018579
1455	710	1282121	0.00877526	0.00185918
1456	710	1282831	0.00878012	0.00186046
1457	710	1283541	0.00878498	0.00186174
1458	710	1284251	0.00878984	0.00186302
1459	710	1284961	0.0087947	0.00186429
1460	709	1285670	0.00879955	0.00186557
1461	709	1286379	0.0088044	0.00186685
1462	709	1287088	0.00880925	0.00186813
1463	709	1287797	0.00881411	0.0018694
1464	709	1288506	0.00881896	0.00187068
1465	709	1289215	0.00882381	0.00187196
1466	709	1289924	0.00882866	0.00187324
1467	709	1290633	0.00883352	0.00187452
1468	709	1291342	0.00883837	0.00187579
1469	709	1292051	0.00884322	0.00187707
1470	708	1292759	0.00884807	0.00187835
1471	708	1293467	0.00885291	0.00187963
1472	708	1294175	0.00885776	0.0018809
1473	708	1294883	0.00886261	0.00188218
1474	708	1295591	0.00886745	0.00188346
1475	708	1296299	0.0088723	0.00188474
1476	708	1297007	0.00887714	0.00188602
1477	708	1297715	0.00888199	0.00188729
1478	708	1298423	0.00888683	0.00188857
1479	708	1299131	0.00889168	0.00188985
1480	707	1299838	0.00889652	0.00189113
1481	707	1300545	0.00890136	0.00189241
1482	707	1301252	0.0089062	0.00189368
1483	707	1301959	0.00891104	0.00189496
1484	707	1302666	0.00891587	0.00189624
1485	707	1303373	0.00892071	0.00189752
1486	707	1304080	0.00892555	0.00189879
1487	706	1304786	0.00893038	0.00190007
1488	706	1305492	0.00893522	0.00190135
1489	706	1306198	0.00894005	0.00190263
1490	706	1306904	0.00894488	0.00190391
1491	706	1307610	0.00894971	0.00190518
1492	706	1308316	0.00895455	0.00190646
1493	706	1309022	0.00895938	0.00190774
1494	706	1309728	0.00896421	0.00190902
1495	706	1310434	0.00896904	0.00191029
1496	706	1311140	0.00897387	0.00191157
1497	705	1311845	0.0089787	0.00191285
1498	705	1312550	0.00898352	0.00191413
1499	705	1313255	0.00898835	0.00191541
1500	705	1313960	0.00899317	0.00191668
1501	705	1314665	0.008998	0.00191796
1502	705	1315370	0.00900283	0.00191924
1503	705	1316075	0.00900765	0.00192052
1504	705	1316780	0.00901248	0.00192179
1505	705	1317485	0.0090173	0.00192307
1506	705	1318190	0.00902213	0.00192435
1507	705	1318895	0.00902695	0.00192563
1508	705	1319600	0.00903178	0.00192691
1509	705	1320305	0.0090366	0.00192818
1510	705	1321010	0.00904143	0.00192946
1511	704	1321714	0.00904625	0.00193074
1512	704	1322418	0.00905106	0.00193202
1513	704	1323122	0.00905588	0.00193329
1514	704	1323826	0.0090607	0.00193457
1515	704	1324530	0.00906552	0.00193585
1516	704	1325234	0.00907034	0.00193713
1517	703	1325937	0.00907515	0.00193841
1518	703	1326640	0.00907996	0.00193968
1519	703	1327343	0.00908477	0.00194096
1520	703	1328046	0.00908958	0.00194224
1521	703	1328749	0.0090944	0.00194352
1522	703	1329452	0.00909921	0.00194479
1523	703	1330155	0.00910402	0.00194607
1524	703	1330858	0.00910883	0.00194735
1525	703	1331561	0.00911364	0.00194863
1526	703	1332264	0.00911845	0.00194991
1527	702	1332966	0.00912326	0.00195118
1528	702	1333668	0.00912806	0.00195246
1529	702	1334370	0.00913287	0.00195374
1530	702	1335072	0.00913767	0.00195502
1531	702	1335774	0.00914248	0.00195629
1532	702	1336476	0.00914728	0.00195757
1533	702	1337178	0.00915209	0.00195885
1534	702	1337880	0.00915689	0.00196013
1535	702	1338582	0.0091617	0.00196141
1536	701	1339283	0.00916649	0.00196268
1537	701	1339984	0.00917129	0.00196396
1538	701	1340685	0.00917609	0.00196524
1539	701	1341386	0.00918089	0.00196652
1540	701	1342087	0.00918569	0.00196779
1541	701	1342788	0.00919048	0.00196907
1542	701	1343489	0.00919528	0.00197035
1543	701	1344190	0.00920008	0.00197163
1544	701	1344891	0.00920488	0.00197291
1545	701	1345592	0.00920967	0.00197418
1546	701	1346293	0.00921447	0.00197546
1547	700	1346993	0.00921926	0.00197674
1548	700	1347693	0.00922405	0.00197802
1549	700	1348393	0.00922885	0.00197929
1550	700	1349093	0.00923364	0.00198057
1551	700	1349793	0.00923843	0.00198185
1552	700	1350493	0.00924322	0.00198313
1553	700	1351193	0.00924801	0.00198441
1554	699	1351892	0.00925279	0.00198568
1555	699	1352591	0.00925758	0.00198696
1556	699	1353290	0.00926236	0.00198824
1557	699	1353989	0.00926715	0.00198952
1558	699	1354688	0.00927193	0.00199079
1559	699	1355387	0.00927671	0.00199207
1560	699	1356086	0.0092815	0.00199335
1561	699	1356785	0.00928628	0.00199463
1562	699	1357484	0.00929107	0.00199591
1563	699	1358183	0.00929585	0.00199718
1564	699	1358882	0.00930064	0.00199846
1565	698	1359580	0.00930541	0.00199974
1566	698	1360278	0.00931019	0.00200102
1567	698	1360976	0.00931497	0.00200229
1568	698	1361674	0.00931975	0.00200357
1569	698	1362372	0.00932452	0.00200485
1570	698	1363070	0.0093293	0.00200613
1571	698	1363768	0.00933408	0.00200741
1572	698	1364466	0.00933885	0.00200868
1573	697	1365163	0.00934362	0.00200996
1574	697	1365860	0.0093484	0.00201124
1575	697	1366557	0.00935317	0.00201252
1576	697	1367254	0.00935794	0.0020138
1577	697	1367951	0.00936271	0.00201507
1578	697	1368648	0.00936748	0.00201635
1579	697	1369345	0.00937225	0.00201763
1580	697	1370042	0.00937702	0.00201891
1581	697	1370739	0.00938179	0.00202018
1582	697	1371436	0.00938656	0.00202146
1583	696	1372132	0.00939132	0.00202274
1584	696	1372828	0.00939609	0.00202402
1585	696	1373524	0.00940085	0.0020253
1586	696	1374220	0.00940561	0.00202657
1587	696	1374916	0.00941038	0.00202785
1588	696	1375612	0.00941514	0.00202913
1589	696	1376308	0.0094199	0.00203041
1590	696	1377004	0.00942467	0.00203168
1591	695	1377699	0.00942943	0.00203296
1592	695	1378394	0.00943418	0.00203424
1593	695	1379089	0.00943894	0.00203552
1594	695	1379784	0.0094437	0.0020368
1595	695	1380479	0.00944845	0.00203807
1596	695	1381174	0.00945321	0.00203935
1597	695	1381869	0.00945797	0.00204063
1598	695	1382564	0.00946272	0.00204191
1599	695	1383259	0.00946748	0.00204318
1600	695	1383954	0.00947224	0.00204446
1601	695	1384649	0.00947699	0.00204574
1602	694	1385343	0.00948174	0.00204702
1603	694	1386037	0.00948649	0.0020483
1604	694	1386731	0.00949124	0.00204957
1605	694	1387425	0.00949599	0.00205085
1606	694	1388119	0.00950074	0.00205213
1607	694	1388813	0.00950549	0.00205341
1608	694	1389507	0.00951024	0.00205468
1609	693	1390200	0.00951499	0.00205596
1610	693	1390893	0.00951973	0.00205724
1611	693	1391586	0.00952447	0.00205852
1612	693	1392279	0.00952922	0.0020598
1613	693	1392972	0.00953396	0.00206107
1614	693	1393665	0.0095387	0.00206235
1615	693	1394358	0.00954345	0.00206363
1616	693	1395051	0.00954819	0.00206491
1617	693	1395744	0.00955293	0.00206618
1618	693	1396437	0.00955767	0.00206746
1619	693	1397130	0.00956242	0.00206874
1620	693	1397823	0.00956716	0.00207002
1621	692	1398515	0.0095719	0.0020713
1622	692	1399207	0.00957663	0.00207257
1623	692	1399899	0.00958137	0.00207385
1624	692	1400591	0.00958611	0.00207513
1625	692	1401283	0.00959084	0.00207641
1626	692	1401975	0.00959558	0.00207768
1627	692	1402667	0.00960031	0.00207896
1628	692	1403359	0.00960505	0.00208024
1629	692	1404051	0.00960979	0.00208152
1630	692	1404743	0.00961452	0.0020828
1631	691	1405434	0.00961925	0.00208407
1632	691	1406125	0.00962398	0.00208535
1633	691	1406816	0.00962871	0.00208663
1634	691	1407507	0.00963344	0.00208791
1635	691	1408198	0.00963817	0.00208918
1636	691	1408889	0.0096429	0.00209046
1637	691	1409580	0.00964763	0.00209174
1638	691	1410271	0.00965236	0.00209302
1639	691	1410962	0.00965709	0.0020943
1640	691	1411653	0.00966182	0.00209557
1641	691	1412344	0.00966655	0.00209685
1642	690	1413034	0.00967127	0.00209813
1643	690	1413724	0.00967599	0.00209941
1644	690	1414414	0.00968071	0.00210068
1645	690	1415104	0.00968544	0.00210196
1646	690	1415794	0.00969016	0.00210324
1647	690	1416484	0.00969488	0.00210452
1648	690	1417174	0.00969961	0.0021058
1649	690	1417864	0.00970433	0.00210707
1650	690	1418554	0.00970905	0.00210835
1651	690	1419244	0.00971377	0.00210963
1652	690	1419934	0.0097185	0.00211091
1653	690	1420624	0.00972322	0.00211218
1654	690	1421314	0.00972794	0.00211346
1655	690	1422004	0.00973266	0.00211474
1656	690	1422694	0.00973739	0.00211602
1657	689	1423383	0.0097421	0.0021173
1658	689	1424072	0.00974682	0.00211857
1659	689	1424761	0.00975153	0.00211985
1660	689	1425450	0.00975625	0.00212113
1661	689	1426139	0.00976096	0.00212241
1662	689	1426828	0.00976568	0.00212368
1663	689	1427517	0.0097704	0.00212496
1664	689	1428206	0.00977511	0.00212624
1665	689	1428895	0.00977983	0.00212752
1666	688	1429583	0.00978454	0.0021288
1667	688	1430271	0.00978925	0.00213007
1668	688	1430959	0.00979395	0.00213135
1669	688	1431647	0.00979866	0.00213263
1670	688	1432335	0.00980337	0.00213391
1671	688	1433023	0.00980808	0.00213518
1672	688	1433711	0.00981279	0.00213646
1673	688	1434399	0.0098175	0.00213774
1674	688	1435087	0.00982221	0.00213902
1675	688	1435775	0.00982692	0.0021403
1676	688	1436463	0.00983163	0.00214157
1677	687	1437150	0.00983633	0.00214285
1678	687	1437837	0.00984103	0.00214413
1679	687	1438524	0.00984573	0.00214541
1680	687	1439211	0.00985043	0.00214669
1681	687	1439898	0.00985514	0.00214796
1682	687	1440585	0.00985984	0.00214924
1683	687	1441272	0.00986454	0.00215052
1684	687	1441959	0.00986924	0.0021518
1685	686	1442645	0.00987394	0.00215307
1686	686	1443331	0.00987863	0.00215435
1687	686	1444017	0.00988333	0.00215563
1688	686	1444703	0.00988802	0.00215691
1689	686	1445389	0.00989272	0.00215819
1690	686	1446075	0.00989741	0.00215946
1691	686	1446761	0.00990211	0.00216074
1692	686	1447447	0.0099068	0.00216202
1693	686	1448133	0.0099115	0.0021633
1694	686	1448819	0.00991619	0.00216457
1695	686	1449505	0.00992089	0.00216585
1696	686	1450191	0.00992558	0.00216713
1697	686	1450877	0.00993028	0.00216841
1698	686	1451563	0.00993497	0.00216969
1699	686	1452249	0.00993967	0.00217096
1700	686	1452935	0.00994437	0.00217224
1701	686	1453621	0.00994906	0.00217352
1702	685	1454306	0.00995375	0.0021748
1703	685	1454991	0.00995844	0.00217607
1704	685	1455676	0.00996313	0.00217735
1705	685	1456361	0.00996781	0.00217863
1706	685	1457046	0.0099725	0.00217991
1707	685	1457731	0.00997719	0.00218119
1708	685	1458416	0.00998188	0.00218246
1709	685	1459101	0.00998657	0.00218374
1710	685	1459786	0.00999126	0.00218502
1711	685	1460471	0.00999594	0.0021863
1712	685	1461156	0.0100006	0.00218757
1713	685	1461841	0.0100053	0.00218885
1714	685	1462526	0.01001	0.00219013
1715	685	1463211	0.0100147	0.00219141
1716	684	1463895	0.0100194	0.00219269
1717	684	1464579	0.0100241	0.00219396
1718	684	1465263	0.0100287	0.00219524
1719	684	1465947	0.0100334	0.00219652
1720	684	1466631	0.0100381	0.0021978
1721	684	1467315	0.0100428	0.00219907
1722	684	1467999	0.0100475	0.00220035
1723	684	1468683	0.0100521	0.00220163
1724	684	1469367	0.0100568	0.00220291
1725	684	1470051	0.0100615	0.00220419
1726	684	1470735	0.0100662	0.00220546
1727	683	1471418	0.0100709	0.00220674
1728	683	1472101	0.0100755	0.00220802
1729	683	1472784	0.0100802	0.0022093
1730	683	1473467	0.0100849	0.00221057
1731	683	1474150	0.0100896	0.00221185
1732	683	1474833	0.0100942	0.00221313
1733	683	1475516	0.0100989	0.00221441
1734	683	1476199	0.0101036	0.00221569
1735	683	1476882	0.0101083	0.00221696
1736	683	1477565	0.0101129	0.00221824
1737	683	1478248	0.0101176	0.00221952
1738	682	1478930	0.0101223	0.0022208
1739	682	1479612	0.010127	0.00222207
1740	682	1480294	0.0101316	0.00222335
1741	682	1480976	0.0101363	0.00222463
1742	682	1481658	0.010141	0.00222591
1743	682	1482340	0.0101456	0.00222719
1744	682	1483022	0.0101503	0.00222846
1745	682	1483704	0.010155	0.00222974
1746	682	1484386	0.0101596	0.00223102
1747	682	1485068	0.0101643	0.0022323
1748	682	1485750	0.010169	0.00223357
1749	682	1486432	0.0101736	0.00223485
1750	682	1487114	0.0101783	0.00223613
1751	682	1487796	0.010183	0.00223741
1752	681	1488477	0.0101876	0.00223869
1753	681	1489158	0.0101923	0.00223996
1754	681	1489839	0.0101969	0.00224124
1755	681	1490520	0.0102016	0.00224252
1756	681	1491201	0.0102063	0.0022438
1757	681	1491882	0.0102109	0.00224507
1758	681	1492563	0.0102156	0.00224635
1759	681	1493244	0.0102203	0.00224763
1760	681	1493925	0.0102249	0.00224891
1761	681	1494606	0.0102296	0.00225019
1762	680	1495286	0.0102342	0.00225146
1763	680	1495966	0.0102389	0.00225274
1764	680	1496646	0.0102435	0.00225402
1765	680	1497326	0.0102482	0.0022553
1766	680	1498006	0.0102528	0.00225657
1767	680	1498686	0.0102575	0.00225785
1768	680	1499366	0.0102622	0.00225913
1769	680	1500046	0.0102668	0.00226041
1770	680	1500726	0.0102715	0.00226169
1771	680	1501406	0.0102761	0.00226296
1772	680	1502086	0.0102808	0.00226424
1773	680	1502766	0.0102854	0.00226552
1774	679	1503445	0.0102901	0.0022668
1775	679	1504124	0.0102947	0.00226807
1776	679	1504803	0.0102994	0.00226935
1777	679	1505482	0.010304	0.00227063
1778	679	1506161	0.0103087	0.00227191
1779	679	1506840	0.0103133	0.00227319
1780	679	1507519	0.010318	0.00227446
1781	679	1508198	0.0103226	0.00227574
1782	679	1508877	0.0103273	0.00227702
1783	679	1509556	0.0103319	0.0022783
1784	679	1510235	0.0103365	0.00227958
1785	679	1510914	0.0103412	0.00228085
1786	679	1511593	0.0103458	0.00228213
1787	678	1512271	0.0103505	0.00228341
1788	678	1512949	0.0103551	0.00228469
1789	678	1513627	0.0103598	0.00228596
1790	678	1514305	0.0103644	0.00228724
1791	678	1514983	0.010369	0.00228852
1792	678	1515661	0.0103737	0.0022898
1793	678	1516339	0.0103783	0.00229108
1794	678	1517017	0.010383	0.00229235
1795	678	1517695	0.0103876	0.00229363
1796	678	1518373	0.0103922	0.00229491
1797	677	1519050	0.0103969	0.00229619
1798	677	1519727	0.0104015	0.00229746
1799	677	1520404	0.0104061	0.00229874
1800	677	1521081	0.0104108	0.00230002
1801	677	1521758	0.0104154	0.0023013
1802	677	1522435	0.01042	0.00230258
1803	677	1523112	0.0104247	0.00230385
1804	677	1523789	0.0104293	0.00230513
1805	677	1524466	0.0104339	0.00230641
1806	677	1525143	0.0104386	0.00230769
1807	677	1525820	0.0104432	0.00230896
1808	677	1526497	0.0104478	0.00231024
1809	676	1527173	0.0104525	0.00231152
1810	676	1527849	0.0104571	0.0023128
1811	676	1528525	0.0104617	0.00231408
1812	676	1529201	0.0104664	0.00231535
1813	676	1529877	0.010471	0.00231663
1814	675	1530552	0.0104756	0.00231791
1815	675	1531227	0.0104802	0.00231919
1816	675	1531902	0.0104848	0.00232046
1817	675	1532577	0.0104895	0.00232174
1818	675	1533252	0.0104941	0.00232302
1819	675	1533927	0.0104987	0.0023243
1820	675	1534602	0.0105033	0.00232558
1821	675	1535277	0.0105079	0.00232685
1822	675	1535952	0.0105126	0.00232813
1823	675	1536627	0.0105172	0.00232941
1824	675	1537302	0.0105218	0.00233069
1825	675	1537977	0.0105264	0.00233196
1826	675	1538652	0.010531	0.00233324
1827	675	1539327	0.0105357	0.00233452
1828	675	1540002	0.0105403	0.0023358
1829	675	1540677	0.0105449	0.00233708
1830	674	1541351	0.0105495	0.00233835
1831	674	1542025	0.0105541	0.00233963
1832	674	1542699	0.0105587	0.00234091
1833	674	1543373	0.0105634	0.00234219
1834	674	1544047	0.010568	0.00234346
1835	674	1544721	0.0105726	0.00234474
1836	674	1545395	0.0105772	0.00234602
1837	674	1546069	0.0105818	0.0023473
1838	674	1546743	0.0105864	0.00234858
1839	674	1547417	0.010591	0.00234985
1840	674	1548091	0.0105956	0.00235113
1841	674	1548765	0.0106003	0.00235241
1842	674	1549439	0.0106049	0.00235369
1843	674	1550113	0.0106095	0.00235496
1844	674	1550787	0.0106141	0.00235624
1845	674	1551461	0.0106187	0.00235752
1846	674	1552135	0.0106233	0.0023588
1847	673	1552808	0.0106279	0.00236008
1848	673	1553481	0.0106325	0.00236135
1849	673	1554154	0.0106371	0.00236263
1850	673	1554827	0.0106417	0.00236391
1851	673	1555500	0.0106464	0.00236519
1852	673	1556173	0.010651	0.00236646
1853	673	1556846	0.0106556	0.00236774
1854	673	1557519	0.0106602	0.00236902
1855	673	1558192	0.0106648	0.0023703
1856	673	1558865	0.0106694	0.00237158
1857	673	1559538	0.010674	0.00237285
1858	673	1560211	0.0106786	0.00237413
1859	673	1560884	0.0106832	0.00237541
1860	673	1561557	0.0106878	0.00237669
1861	673	1562230	0.0106924	0.00237796
1862	672	1562902	0.010697	0.00237924
1863	672	1563574	0.0107016	0.00238052
1864	672	1564246	0.0107062	0.0023818
1865	672	1564918	0.0107108	0.00238308
1866	672	1565590	0.0107154	0.00238435
1867	672	1566262	0.01072	0.00238563
1868	672	1566934	0.0107246	0.00238691
1869	672	1567606	0.0107292	0.00238819
1870	672	1568278	0.0107338	0.00238946
1871	672	1568950	0.0107384	0.00239074
1872	672	1569622	0.010743	0.00239202
1873	672	1570294	0.0107476	0.0023933
1874	672	1570966	0.0107522	0.00239458
1875	672	1571638	0.0107568	0.00239585
1876	672	1572310	0.0107614	0.00239713
1877	672	1572982	0.010766	0.00239841
1878	672	1573654	0.0107706	0.00239969
1879	671	1574325	0.0107752	0.00240096
1880	671	1574996	0.0107798	0.00240224
1881	671	1575667	0.0107844	0.00240352
1882	671	1576338	0.010789	0.0024048
1883	671	1577009	0.0107936	0.00240608
1884	671	1577680	0.0107982	0.00240735
1885	671	1578351	0.0108028	0.00240863
1886	671	1579022	0.0108073	0.00240991
1887	671	1579693	0.0108119	0.00241119
1888	671	1580364	0.0108165	0.00241247
1889	671	1581035	0.0108211	0.00241374
1890	671	1581706	0.0108257	0.00241502
1891	671	1582377	0.0108303	0.0024163
1892	671	1583048	0.0108349	0.00241758
1893	671	1583719	0.0108395	0.00241885
1894	671	1584390	0.0108441	0.00242013
1895	671	1585061	0.0108487	0.00242141
1896	671	1585732	0.0108533	0.00242269
1897	671	1586403	0.0108579	0.00242397
1898	671	1587074	0.0108625	0.00242524
1899	671	1587745	0.010867	0.00242652
1900	670	1588415	0.0108716	0.0024278
1901	670	1589085	0.0108762	0.00242908
1902	670	1589755	0.0108808	0.00243035
1903	670	1590425	0.0108854	0.00243163
1904	670	1591095	0.01089	0.00243291
1905	670	1591765	0.0108946	0.00243419
1906	669	1592434	0.0108991	0.00243547
1907	669	1593103	0.0109037	0.00243674
1908	669	1593772	0.0109083	0.00243802
1909	669	1594441	0.0109129	0.0024393
1910	669	1595110	0.0109175	0.00244058
1911	669	1595779	0.010922	0.00244185
1912	669	1596448	0.0109266	0.00244313
1913	669	1597117	0.0109312	0.00244441
1914	669	1597786	0.0109358	0.00244569
1915	669	1598455	0.0109404	0.00244697
1916	669	1599124	0.0109449	0.00244824
1917	669	1599793	0.0109495	0.00244952
1918	669	1600462	0.0109541	0.0024508
1919	668	1601130	0.0109587	0.00245208
1920	668	1601798	0.0109632	0.00245335
1921	668	1602466	0.0109678	0.00245463
1922	668	1603134	0.0109724	0.00245591
1923	668	1603802	0.0109769	0.00245719
1924	668	1604470	0.0109815	0.00245847
1925	668	1605138	0.0109861	0.00245974
1926	668	1605806	0.0109907	0.00246102
1927	668	1606474	0.0109952	0.0024623
1928	668	1607142	0.0109998	0.00246358
1929	668	1607810	0.0110044	0.00246485
1930	668	1608478	0.011009	0.00246613
1931	668	1609146	0.0110135	0.00246741
1932	668	1609814	0.0110181	0.00246869
1933	668	1610482	0.0110227	0.00246997
1934	668	1611150	0.0110272	0.00247124
1935	668	1611818	0.0110318	0.00247252
1936	667	1612485	0.0110364	0.0024738
1937	667	1613152	0.0110409	0.00247508
1938	667	1613819	0.0110455	0.00247635
1939	667	1614486	0.0110501	0.00247763
1940	667	1615153	0.0110546	0.00247891
1941	667	1615820	0.0110592	0.00248019
1942	667	1616487	0.0110638	0.00248147
1943	667	1617154	0.0110683	0.00248274
1944	667	1617821	0.0110729	0.00248402
1945	667	1618488	0.0110775	0.0024853
1946	667	1619155	0.011082	0.00248658
1947	667	1619822	0.0110866	0.00248785
1948	667	1620489	0.0110912	0.00248913
1949	666	1621155	0.0110957	0.00249041
1950	666	1621821	0.0111003	0.00249169
1951	666	1622487	0.0111048	0.00249297
1952	666	1623153	0.0111094	0.00249424
1953	666	1623819	0.011114	0.00249552
1954	666	1624485	0.0111185	0.0024968
1955	666	1625151	0.0111231	0.00249808
1956	666	1625817	0.0111276	0.00249935
1957	665	1626482	0.0111322	0.00250063
1958	665	1627147	0.0111367	0.00250191
1959	665	1627812	0.0111413	0.00250319
1960	665	1628477	0.0111458	0.00250447
1961	665	1629142	0.0111504	0.00250574
1962	665	1629807	0.0111549	0.00250702
1963	665	1630472	0.0111595	0.0025083
1964	664	1631136	0.011164	0.00250958
1965	664	1631800	0.0111686	0.00251085
1966	664	1632464	0.0111731	0.00251213
1967	664	1633128	0.0111777	0.00251341
1968	664	1633792	0.0111822	0.00251469
1969	664	1634456	0.0111868	0.00251597
1970	664	1635120	0.0111913	0.00251724
1971	664	1635784	0.0111958	0.00251852
1972	664	1636448	0.0112004	0.0025198
1973	664	1637112	0.0112049	0.00252108
1974	664	1637776	0.0112095	0.00252235
1975	664	1638440	0.011214	0.00252363
1976	663	1639103	0.0112186	0.00252491
1977	663	1639766	0.0112231	0.00252619
1978	663	1640429	0.0112276	0.00252747
1979	663	1641092	0.0112322	0.00252874
1980	663	1641755	0.0112367	0.00253002
1981	663	1642418	0.0112412	0.0025313
1982	663	1643081	0.0112458	0.00253258
1983	663	1643744	0.0112503	0.00253386
1984	663	1644407	0.0112549	0.00253513
1985	663	1645070	0.0112594	0.00253641
1986	663	1645733	0.0112639	0.00253769
1987	663	1646396	0.0112685	0.00253897
1988	663	1647059	0.011273	0.00254024
1989	662	1647721	0.0112775	0.00254152
1990	662	1648383	0.0112821	0.0025428
1991	662	1649045	0.0112866	0.00254408
1992	662	1649707	0.0112911	0.00254536
1993	662	1650369	0.0112957	0.00254663
1994	662	1651031	0.0113002	0.00254791
1995	662	1651693	0.0113047	0.00254919
1996	662	1652355	0.0113093	0.00255047
1997	661	1653016	0.0113138	0.00255174
1998	661	1653677	0.0113183	0.00255302
1999	661	1654338	0.0113228	0.0025543
[truncated: 780,603+ more rows]

## Sheet: Figure 2D
Figure 2D
	Sites	Sample	Num
1	Identified	INDUCE-seq_HindIII	777665
2	Identified	DSBCapture_EcoRV	403905
3	Not identified	INDUCE-seq_HindIII	61045
4	Not identified	DSBCapture_EcoRV	26992

## Sheet: Figure 2E
Figure 2E
	Reads	Sample	Perc
1	Raw	INDUCE-seq_HindIII	0.809213
2	Raw	DSBCapture_EcoRV	0.606405
3	Aligned	INDUCE-seq_HindIII	0.966722
4	Aligned	DSBCapture_EcoRV	0.811321

## Sheet: Figure 2F
Figure 2F	Sequence	Rank	Mismatches	Number of breaks detected per sequence
	AAGCTT	1	None	146099998
	AAGCAA	2	2bp	304020
	TTGCTT	3	2bp	303635
	AAACTT	4	1bp	65492
	AAGTTT	5	1bp	64014
	GAGCTT	6	1bp	46304
	AAGCTC	7	1bp	42839
	AAGCCT	8	1bp	40699
	AGGCTT	9	1bp	40342
	AAAGTT	10	2bp	26685
	AAGGTT	11	1bp	25864
	CAGCTT	12	1bp	24844
	AACCTT	13	1bp	24332
	AACTTT	14	2bp	22051
	AAGCTG	15	1bp	20560
	AATCTT	16	1bp	16622
	AAGATT	17	1bp	15684
	ATGCTT	18	1bp	15645
	AAGCAT	19	1bp	15284
	AAGGCT	20	2bp	12235
	AGCCTT	21	2bp	11627
	AAACCT	22	2bp	10666
	TAGCTT	23	1bp	10481
	ACGCTT	24	1bp	10208
	AGGTTT	25	2bp	10124
	AAGCGT	26	1bp	9037
	AAGCTA	27	1bp	7949
	CTGCTT	28	2bp	1068
	AAGCAG	29	2bp	444
	CAACTT	30	2bp	435
	AAGAAT	31	2bp	406
	ATTCTT	32	2bp	298
	CATCTT	33	2bp	289
	AAGTTG	34	2bp	282
	AAGCAC	35	2bp	248
	TAGTTT	36	2bp	241
	AAGCCC	37	2bp	209
	GAGCTC	38	2bp	207
	CAGCTC	39	2bp	160
	AAGTTC	40	2bp	159
	AATCTC	41	2bp	157
	AAGCCA	42	2bp	151
	AAACAT	43	2bp	144
	ATGCTA	44	2bp	137
	TATCTT	45	2bp	131
	AAGCGA	46	2bp	109
	AAGGTA	47	2bp	107
	TCGCTT	48	2bp	101
	AAGATG	49	2bp	96
	CCGCTT	50	2bp	94
	GAGATT	51	2bp	92
	AACCAT	52	2bp	81
	CAGCTA	53	2bp	78
	GAGCTA	54	2bp	78
	TAGCAT	55	2bp	78
	GAGCCT	56	2bp	65
	TAACTT	57	2bp	64
	AATCTA	58	2bp	63
	GTGCTT	59	2bp	63
	ATGTTT	60	2bp	60
	ATGCTC	61	2bp	58
	AAACTG	62	2bp	57
	GCGCTT	63	2bp	57
	AAGTAT	64	2bp	54
	TAGCTA	65	2bp	45
	AAGGTG	66	2bp	42
	ATGCTG	67	2bp	40
	AAGGAT	68	2bp	35
	CAGATT	69	2bp	35
	AAGCGC	70	2bp	32
	ACGCTC	71	2bp	31
	AAGCCG	72	2bp	28
	AGGCAT	73	2bp	28
	ATCCTT	74	2bp	25
	GAGCAT	75	2bp	24
	CAGCAT	76	2bp	21
	GGGCTT	77	2bp	18
	CAGGTT	78	2bp	17
	AAGATA	79	2bp	16
	CGGCTT	80	2bp	14
	ATGCAT	81	2bp	8
	AAACGT	82	2bp	5
	AACGTT	83	2bp	5
	ACGTTT	84	2bp	5

## Sheet: Figure 3B
Figure 3B	Top Panel
	Method	Number of R1 reads (M) sequenced per experiment
	DSBCapture	133.768
	BLISS	76.8417
	INDUCE-seq	3.31402
	Bottom Panel
	Method	Number of AsiSI sites identified
	DSBCapture	121
	BLISS	214
	INDUCE-seq	230

## Sheet: Figure 3C
Rank	Total Breaks per Site	Cumulative Break Frequency
1	383	0.0331114
2	284	0.057664
3	250	0.0792773
4	225	0.0987291
5	212	0.117057
6	208	0.135039
7	207	0.152935
8	195	0.169793
9	178	0.185182
10	160	0.199014
11	157	0.212588
12	156	0.226074
13	155	0.239474
14	154	0.252788
15	153	0.266015
16	153	0.279243
17	144	0.291692
18	142	0.303968
19	137	0.315812
20	137	0.327656
21	136	0.339414
22	132	0.350826
23	131	0.362151
24	129	0.373303
25	125	0.38411
26	124	0.39483
27	123	0.405464
28	123	0.416098
29	118	0.426299
30	114	0.436155
31	112	0.445837
32	109	0.455261
33	109	0.464684
34	106	0.473848
35	103	0.482753
36	102	0.491571
37	101	0.500303
38	99	0.508861
39	97	0.517247
40	95	0.52546
41	84	0.532722
42	84	0.539984
43	84	0.547246
44	83	0.554422
45	82	0.561511
46	79	0.568341
47	76	0.574911
48	75	0.581395
49	75	0.587879
50	74	0.594277
51	73	0.600588
52	73	0.606899
53	71	0.613037
54	71	0.619175
55	69	0.62514
56	67	0.630933
57	67	0.636725
58	67	0.642518
59	65	0.648137
60	63	0.653583
61	63	0.65903
62	61	0.664304
63	61	0.669577
64	61	0.674851
65	61	0.680124
66	61	0.685398
67	60	0.690585
68	60	0.695772
69	59	0.700873
70	58	0.705887
71	58	0.710902
72	56	0.715743
73	55	0.720498
74	55	0.725253
75	54	0.729921
76	54	0.73459
77	53	0.739172
78	52	0.743667
79	49	0.747904
80	47	0.751967
81	46	0.755944
82	46	0.75992
83	45	0.763811
84	45	0.767701
85	44	0.771505
86	43	0.775223
87	43	0.77894
88	42	0.782571
89	42	0.786202
90	42	0.789833
91	41	0.793378
92	40	0.796836
93	40	0.800294
94	39	0.803666
95	39	0.807037
96	37	0.810236
97	37	0.813435
98	36	0.816547
99	36	0.819659
100	35	0.822685
101	35	0.825711
102	35	0.828737
103	34	0.831676
104	34	0.834616
105	33	0.837469
106	33	0.840322
107	33	0.843175
108	33	0.846027
109	31	0.848708
110	31	0.851388
111	30	0.853981
112	30	0.856575
113	29	0.859082
114	29	0.861589
115	29	0.864096
116	29	0.866603
117	29	0.86911
118	28	0.871531
119	28	0.873952
120	28	0.876372
121	27	0.878707
122	27	0.881041
123	27	0.883375
124	26	0.885623
125	26	0.887871
126	26	0.890118
127	25	0.89228
128	25	0.894441
129	25	0.896602
130	24	0.898677
131	23	0.900666
132	23	0.902654
133	22	0.904556
134	22	0.906458
135	22	0.90836
136	22	0.910262
137	22	0.912164
138	22	0.914066
139	21	0.915881
140	21	0.917697
141	20	0.919426
142	20	0.921155
143	20	0.922884
144	20	0.924613
145	20	0.926342
146	19	0.927985
147	19	0.929627
148	19	0.93127
149	18	0.932826
150	18	0.934382
151	17	0.935852
152	17	0.937322
153	17	0.938791
154	16	0.940175
155	16	0.941558
156	16	0.942941
157	16	0.944324
158	15	0.945621
159	15	0.946918
160	15	0.948215
161	15	0.949512
162	15	0.950808
163	15	0.952105
164	15	0.953402
165	14	0.954612
166	13	0.955736
167	13	0.95686
168	13	0.957984
169	13	0.959108
170	12	0.960145
171	12	0.961183
172	12	0.96222
173	12	0.963258
174	12	0.964295
175	11	0.965246
176	11	0.966197
177	11	0.967148
178	11	0.968099
179	11	0.96905
180	11	0.970001
181	10	0.970865
182	10	0.97173
183	10	0.972594
184	10	0.973459
185	10	0.974324
186	10	0.975188
187	10	0.976053
188	9	0.976831
189	9	0.977609
190	9	0.978387
191	9	0.979165
192	9	0.979943
193	9	0.980721
194	9	0.981499
195	9	0.982277
196	8	0.982969
197	8	0.98366
198	8	0.984352
199	7	0.984957
200	7	0.985562
201	7	0.986168
202	7	0.986773
203	7	0.987378
204	7	0.987983
205	6	0.988502
206	6	0.98902
207	6	0.989539
208	6	0.990058
209	5	0.99049
210	5	0.990922
211	5	0.991355
212	5	0.991787
213	4	0.992133
214	3	0.992392
215	3	0.992652
216	3	0.992911
217	3	0.99317
218	3	0.99343
219	3	0.993689
220	3	0.993948
221	3	0.994208
222	3	0.994467
223	3	0.994726
224	2	0.994899
225	2	0.995072
226	2	0.995245
227	2	0.995418
228	2	0.995591
229	2	0.995764
230	2	0.995937
231	2	0.99611
232	2	0.996283
233	2	0.996455
234	2	0.996628
235	2	0.996801
236	1	0.996888
237	1	0.996974
238	1	0.997061
239	1	0.997147
240	1	0.997234
241	1	0.99732
242	1	0.997406
243	1	0.997493
244	1	0.997579
245	1	0.997666
246	1	0.997752
247	1	0.997839
248	1	0.997925
249	1	0.998012
250	1	0.998098
251	1	0.998184
252	1	0.998271
253	1	0.998357
254	1	0.998444
255	1	0.99853
256	1	0.998617
257	1	0.998703
258	1	0.99879
259	1	0.998876
260	1	0.998963
261	1	0.999049
262	1	0.999135
263	1	0.999222
264	1	0.999308
265	1	0.999395
266	1	0.999481
267	1	0.999568
268	1	0.999654
269	1	0.999741
270	1	0.999827
271	1	0.999914
272	1	1

## Sheet: Supp Figure 2A
Supplementary Figure 2A
	Number of INDUCE-seq reads sequenced (M)	Number of DSBs defined (M)
	1.88685	1.44462
	6.38885	5.07918
	5.1938	4.1806
	1.78022	1.33109
	3.76521	2.75843
	2.16048	1.72548
	7.36559	5.81697
	6.07874	4.98675
	2.61557	1.9894
	2.51638	1.91796
	3.16465	2.53953
	5.18038	4.10614
	11.6085	9.46776
	3.98243	2.99014
	2.4994	1.75967
	2.96138	2.29323
	6.97421	5.58941
	6.72266	5.48491
	2.74394	2.11431
	3.718	2.72499
	7.85303	6.21189
	8.19163	6.67176
	4.7757	3.76954
	12.3574	9.79941

## Sheet: Supp Figure 2B
Supplementary Figure 2B
	Number of BLISS reads sequenced with R1 prefix (M)	Number of DSBs defined (M)
	2.44297	0.097123
	8.26299	0.033347
	18.924	0.069498
	54.7974	0.077733
	8.45768	0.823694
	9.84563	2.11125
	22.5506	0.054846
	8.99224	0.032101
	0.798999	0.054846
	2.53141	0.032101
	0.650929	0.006187
	1.32754	0.012228
	5.46768	0.053103
	7.13494	0.303189
	9.50659	0.466234
	27.8302	1.55423

## Sheet: Supp Figure 3A
	Number of breaks (M)	Number of breaks at AsiSI sites
In silico subsets	0.001	2
	0.005	12
	0.01	18
	0.05	55
	0.1	133
	0.5	618
	1	1272
	5	6544
	9.12067	11891
	Number of breaks (M)	Number of breaks at AsiSI sites
Technical replicates	1.98935	2732
	2.60602	3222
	2.36739	3612
	2.15791	2325

## Sheet: Supp Figure 3B
	Number of breaks (M)	Number of AsiSI sites detected
In silico subsets	0.001	2
	0.005	11
	0.01	18
	0.05	46
	0.1	80
	0.5	168
	1	200
	5	245
	9.12067	263
	Number of breaks (M)	Number of AsiSI sites detected
Technical replicates	1.98935	230
	2.60602	230
	2.36739	233
	2.15791	225

[truncated: 6 more sheets: Supp Figure 3C, Supp Figure 5, Supp Figure 6A, Supp Figure 6B, Supp Figure 6C, Supp Figure 6D]
